# Supplementary material for: 4-Chloro-N-(3,4-dimethyl­phen­yl)benzamide
Source: Acta Crystallogr Sect E Struct Rep Online. 2010 Apr 28;66(Pt 5):o1204. doi: 10.1107/S1600536810014972 (PMC2979089; doi:10.1107/S1600536810014972)
Supplement: Supplementary file 2 [file e-66-o1204-Isup2.hkl]

# 
# h,k,l, Fc-squared, Fo-squared, sigma(Fo-squared) and status flag 
# 
data_I
_shelx_title ' B60 PBCA' 
_shelx_refln_list_code          4 
_shelx_F_calc_maximum      232.35 
_exptl_crystal_F_000      1088.00 
_reflns_d_resolution_high  0.8303 
 
loop_ 
 _symmetry_equiv_pos_as_xyz 
 'x, y, z' 
 '-x+1/2, -y, z+1/2' 
 'x+1/2, -y+1/2, -z' 
 '-x, y+1/2, -z+1/2' 
 '-x, -y, -z' 
 'x-1/2, y, -z-1/2' 
 '-x-1/2, y-1/2, z' 
 'x, -y-1/2, z-1/2' 
 
_cell_length_a     9.5500 
_cell_length_b    10.1040 
_cell_length_c    28.1330 
_cell_angle_alpha  90.000 
_cell_angle_beta   90.000 
_cell_angle_gamma  90.000 
 
_shelx_F_squared_multiplier     1.000 
 
loop_ 
 _refln_index_h 
 _refln_index_k 
 _refln_index_l 
 _refln_F_squared_calc 
 _refln_F_squared_meas 
 _refln_F_squared_sigma 
 _refln_observed_status 
   2   0   0     2568.30     2265.07     14.80 o 
   4   0   0     8710.11     8649.88    423.34 o 
   6   0   0     1864.61     1908.67     46.28 o 
   8   0   0       17.92       35.89     27.19 o 
  10   0   0      398.40      381.91     40.93 o 
   2   1   0    20116.30    20682.78    179.71 o 
   4   1   0      306.72      309.02      8.91 o 
   6   1   0     4987.87     5697.29     99.55 o 
   8   1   0       59.25       65.92     21.83 o 
  10   1   0        4.00       45.39     24.05 o 
   0   2   0    32375.73    30446.25    124.11 o 
   2   2   0    53984.93    53953.29    159.85 o 
   4   2   0     9712.34    10862.62     74.48 o 
   6   2   0       17.31       23.73     13.82 o 
   8   2   0        3.87      -20.06     20.06 o 
  10   2   0       75.94       82.76     39.08 o 
   2   3   0     9609.79     9700.33     41.44 o 
   4   3   0     3003.79     2786.28     30.38 o 
   6   3   0       58.49       17.62     22.81 o 
   8   3   0       92.32       91.43     21.81 o 
  10   3   0        7.35      -36.66     36.66 o 
   0   4   0    11306.96     9350.38    119.24 o 
   2   4   0      928.06      936.45      7.71 o 
   4   4   0      334.23      363.82     19.61 o 
   6   4   0       11.07       -0.23     24.85 o 
   8   4   0       61.49       88.78     33.55 o 
  10   4   0       18.26       -2.38     35.78 o 
   2   5   0      967.40      960.75     14.25 o 
   4   5   0      862.34      745.30     33.29 o 
   6   5   0      292.14      329.38     33.76 o 
   8   5   0      100.15       95.08     34.84 o 
  10   5   0        8.27       29.27     49.17 o 
   0   6   0        7.52       15.26      6.23 o 
   2   6   0     1037.06      933.63     56.91 o 
   4   6   0        3.39       -2.83      7.81 o 
   6   6   0      451.83      462.91     37.50 o 
   8   6   0       58.86       59.45     35.04 o 
  10   6   0       65.23      -38.76     38.76 o 
   2   7   0       36.18       31.51     12.24 o 
   4   7   0       91.79      163.73    120.33 o 
   6   7   0       65.68       61.42     18.58 o 
   8   7   0       22.60      -36.68     36.68 o 
   0   8   0      926.14      984.62     19.16 o 
   2   8   0      261.98      281.42     16.69 o 
   4   8   0      557.18      606.44     60.59 o 
   6   8   0      115.31       53.29     35.06 o 
   2   9   0      122.92      137.59     12.79 o 
   4   9   0       41.40       45.65     19.58 o 
   6   9   0        5.17       -4.09     35.46 o 
   0  10   0       79.74       69.60     19.05 o 
   2  10   0       23.17       51.45     12.33 o 
   4  10   0       26.81      -13.03     20.65 o 
   6  10   0      167.13      126.65     40.23 o 
   2  11   0        3.79      -11.68     12.00 o 
   4  11   0       10.40      -25.39     25.39 o 
   0  12   0        2.89       12.21     22.21 o 
   1   1   1     3614.13     3607.91     19.12 o 
   2   1   1    16904.03    17445.52    129.84 o 
   3   1   1        1.57        5.09      4.99 o 
   4   1   1     2601.06     2752.88     26.34 o 
   5   1   1      960.89      913.58     13.46 o 
   6   1   1        0.02       -1.12     10.46 o 
   7   1   1        3.64       -3.66     12.65 o 
   8   1   1        6.15       24.81     15.31 o 
   9   1   1        9.20       27.25     17.39 o 
  10   1   1        3.16       25.44     17.15 o 
  11   1   1        2.59      -11.55     23.89 o 
   0   2   1     2798.93     2745.63     10.12 o 
   1   2   1     9534.67    10132.74     61.10 o 
   2   2   1    18084.35    18119.65     93.35 o 
   3   2   1     1374.20     1428.11     11.66 o 
   4   2   1        5.01        9.17      7.02 o 
   5   2   1      281.06      325.37      8.03 o 
   6   2   1        1.22       -9.49      9.49 o 
   7   2   1        1.51       -1.02     10.16 o 
   8   2   1      253.85      242.48     13.97 o 
   9   2   1       10.39       -2.29     27.76 o 
  10   2   1       84.42      123.06     75.58 o 
  11   2   1        0.82       54.07     27.08 o 
   1   3   1    32706.68    31449.97    162.36 o 
   2   3   1       96.54      110.50      4.99 o 
   3   3   1        0.84        0.46      5.91 o 
   4   3   1       95.46      164.32      7.75 o 
   5   3   1        5.68       -3.41     13.68 o 
   6   3   1        0.52        5.81     16.99 o 
   7   3   1      481.86      516.56     22.54 o 
   8   3   1        0.27        5.81     14.52 o 
   9   3   1        0.07      -13.20     23.00 o 
  10   3   1        7.77       -5.60     40.46 o 
  11   3   1        4.03      110.92     30.99 o 
   0   4   1      201.57      218.43      3.44 o 
   1   4   1       76.03       90.31      2.85 o 
   2   4   1     1395.53     1468.20     15.29 o 
   3   4   1        0.73       28.19      8.27 o 
   4   4   1     2357.68     2415.85     50.44 o 
   5   4   1      251.58      288.26     14.80 o 
   6   4   1        0.46       -4.93     18.02 o 
   7   4   1       24.64       18.56     20.22 o 
   8   4   1       23.93       27.65     15.62 o 
   9   4   1       36.25       32.66     17.06 o 
  10   4   1       33.69       48.58     29.17 o 
   1   5   1     1613.87     1419.13     17.88 o 
   2   5   1      236.56      218.91      7.58 o 
   3   5   1     3016.76     2759.57     33.88 o 
   4   5   1      145.22      195.63     21.05 o 
   5   5   1      308.88      360.04     21.65 o 
   6   5   1        0.76        5.90     20.49 o 
   7   5   1        3.89      -27.90     27.90 o 
   8   5   1      111.81      168.20     20.16 o 
   9   5   1        7.45       -7.05     24.56 o 
  10   5   1       18.64       87.16     32.57 o 
   0   6   1     2308.22     2155.32     31.98 o 
   1   6   1       60.32       25.31      3.03 o 
   2   6   1      205.00      181.81      6.49 o 
   3   6   1        2.27       13.00      4.48 o 
   4   6   1       18.41       13.80      6.88 o 
   5   6   1      651.19      689.95     26.15 o 
   6   6   1        7.68       -8.17     15.58 o 
   7   6   1        3.79      -19.67     26.41 o 
   8   6   1        0.72      -10.31     25.51 o 
   9   6   1       44.87       71.48     19.47 o 
  10   6   1       12.53      -29.79     29.79 o 
   1   7   1       16.50       13.50      3.67 o 
   2   7   1       31.96       44.54      8.97 o 
   3   7   1        9.22       -0.42      9.94 o 
   4   7   1      374.60      328.79     30.36 o 
   5   7   1       67.97       51.09     11.62 o 
   6   7   1       33.57       12.58     13.12 o 
   7   7   1       38.26       50.26     17.33 o 
   8   7   1        0.83        5.71     17.74 o 
   9   7   1        1.84       46.28     21.66 o 
   0   8   1       49.66       59.79      8.11 o 
   1   8   1       52.31       39.09      5.39 o 
   2   8   1       27.85       39.21     11.58 o 
   3   8   1        4.67       -1.44     11.26 o 
   4   8   1      111.13      109.38     13.34 o 
   5   8   1      100.06       89.74     22.36 o 
   6   8   1       28.10       12.17     23.98 o 
   7   8   1      128.57      113.74     28.28 o 
   8   8   1        0.94      -17.16     17.16 o 
   1   9   1        2.48       12.74      6.04 o 
   2   9   1        3.24        8.07      6.71 o 
   3   9   1       10.89        1.93     11.83 o 
   4   9   1        7.94      -13.23     13.23 o 
   5   9   1       33.15       58.94     23.86 o 
   6   9   1       79.79       68.14     26.32 o 
   7   9   1       14.53       81.92     28.34 o 
   0  10   1       67.42       94.35     11.44 o 
   1  10   1        8.71       -7.32      7.32 o 
   2  10   1        0.21       12.93      8.07 o 
   3  10   1        0.14       12.37      7.97 o 
   4  10   1        7.63       22.45     20.10 o 
   5  10   1        2.57       -3.58     62.51 o 
   6  10   1       14.28        1.56     26.39 o 
   1  11   1       11.95       17.49      9.47 o 
   2  11   1        3.08        6.72      9.14 o 
   3  11   1        2.97       13.42      9.03 o 
   4  11   1        0.72       35.08     30.61 o 
   0  12   1        0.00        8.50     16.77 o 
   1  12   1        5.67       13.61     11.57 o 
   1   0   2      695.44      665.24      8.29 o 
   2   0   2     8676.48     8161.50     86.14 o 
   3   0   2     3513.98     3355.46     43.22 o 
   4   0   2      511.60      683.67      9.94 o 
   5   0   2      392.27      422.05      9.99 o 
   6   0   2      155.28      171.61     26.33 o 
   7   0   2        1.95       -6.45     25.27 o 
   8   0   2       30.92       25.31     19.22 o 
   9   0   2       92.64       32.21     35.36 o 
  10   0   2      347.46      338.16     27.73 o 
  11   0   2       20.13       71.79     73.33 o 
   1   1   2     6552.87     6560.61     93.78 o 
   2   1   2     4194.45     4138.00     25.12 o 
   3   1   2      509.19      423.54      6.43 o 
   4   1   2      545.16      594.16      7.40 o 
   5   1   2      487.11      496.86      7.98 o 
   6   1   2     1745.54     1871.28     21.79 o 
   7   1   2        8.25        8.26     11.18 o 
   8   1   2      112.17       88.06     20.12 o 
   9   1   2        2.33        1.91     18.68 o 
  10   1   2        7.85       31.01     20.91 o 
  11   1   2       15.67        1.38     20.02 o 
   0   2   2    39221.06    37204.64    407.77 o 
   1   2   2    19633.22    19441.79    109.93 o 
   2   2   2       98.90      108.02      5.83 o 
   3   2   2     1233.58     1128.59     14.87 o 
   4   2   2     1421.09     1696.04     17.65 o 
   5   2   2      853.97      769.10      9.91 o 
   6   2   2       33.28       37.33     10.27 o 
   7   2   2      202.55      215.51     14.31 o 
   8   2   2       12.63        4.73     13.79 o 
   9   2   2       23.19       20.96     21.46 o 
  10   2   2      236.18      258.48     63.42 o 
  11   2   2        4.60       10.94     53.29 o 
   1   3   2    10286.10     9882.04     45.27 o 
   2   3   2     5605.40     5538.49     19.88 o 
   3   3   2        9.89       10.41      5.91 o 
   4   3   2       41.89       83.78      7.98 o 
   5   3   2      174.76      181.45     23.36 o 
   6   3   2      419.67      534.58     18.50 o 
   7   3   2      104.94      113.47     14.36 o 
   8   3   2      202.47      222.37     16.39 o 
   9   3   2       25.24       23.49     19.03 o 
  10   3   2       12.78       35.98     37.39 o 
  11   3   2       19.63      115.09     45.62 o 
   0   4   2      777.66      983.37     10.89 o 
   1   4   2     1698.28     1605.29     21.39 o 
   2   4   2     1331.32     1333.95      9.55 o 
   3   4   2    16270.89    16594.17    146.04 o 
   4   4   2      612.69      650.41     19.29 o 
   5   4   2      170.37      174.24     33.55 o 
   6   4   2       71.36       69.41     18.74 o 
   7   4   2      440.67      481.35     37.42 o 
   8   4   2        9.99       16.22     17.48 o 
   9   4   2       33.59       49.31     18.31 o 
  10   4   2       49.46       57.80     27.95 o 
   1   5   2      519.92      479.00     14.95 o 
   2   5   2      101.51      104.89      3.88 o 
   3   5   2     1896.67     1990.57     15.53 o 
   4   5   2       42.81       69.77      8.91 o 
   5   5   2       94.03       71.93     14.75 o 
   6   5   2       58.77       61.01     20.31 o 
   7   5   2        3.12       15.73     21.53 o 
   8   5   2       89.17      102.02     18.54 o 
   9   5   2       17.65       28.24     21.33 o 
  10   5   2        9.44       59.41     48.12 o 
   0   6   2     3957.98     4159.62     26.18 o 
   1   6   2      906.13      819.44     10.27 o 
   2   6   2      187.05      158.77      6.42 o 
   3   6   2     1480.54     1460.77     32.16 o 
   4   6   2        5.82        0.69      7.05 o 
   5   6   2      921.59      928.01     21.32 o 
   6   6   2        0.64       -4.66     15.49 o 
   7   6   2       13.66       13.47     18.29 o 
   8   6   2        0.90      -14.01     28.38 o 
   9   6   2        1.61       34.64     22.66 o 
   1   7   2       62.45       62.04      4.33 o 
   2   7   2       97.53       89.52     11.66 o 
   3   7   2        6.76       14.64      7.29 o 
   4   7   2      189.01      203.11     18.23 o 
   5   7   2      656.58      516.57     47.90 o 
   6   7   2       26.51        4.20     26.01 o 
   7   7   2        4.48       -3.85     21.19 o 
   8   7   2        4.75       21.56     17.95 o 
   9   7   2        1.55       26.21     28.79 o 
   0   8   2        2.88       -1.71      7.36 o 
   1   8   2      326.08      291.87     10.39 o 
   2   8   2       29.57       38.32      7.65 o 
   3   8   2       22.51       20.66     11.30 o 
   4   8   2        2.44        7.37     12.47 o 
   5   8   2        2.14        4.25     22.77 o 
   6   8   2        1.67       35.62     24.56 o 
   7   8   2        6.22        9.90     25.74 o 
   8   8   2        4.37       44.75     53.12 o 
   1   9   2       40.98       29.25      6.43 o 
   2   9   2        0.06        6.40      7.03 o 
   3   9   2        0.69       -8.00     11.79 o 
   4   9   2        0.10        5.15     13.37 o 
   5   9   2        6.55        5.11     29.04 o 
   6   9   2       15.21       32.55     26.15 o 
   7   9   2       72.95       85.69     28.69 o 
   0  10   2       14.71       38.26     13.51 o 
   1  10   2        6.18       -7.66      7.66 o 
   2  10   2        1.85       16.83      7.63 o 
   3  10   2        1.97       -3.70     11.56 o 
   4  10   2       21.22       14.24     26.11 o 
   5  10   2        1.25      -24.52     24.52 o 
   6  10   2       38.89       81.81     28.82 o 
   1  11   2        1.30        7.64     10.48 o 
   2  11   2        0.68        1.99      8.66 o 
   3  11   2       34.46       52.71     11.63 o 
   4  11   2       14.37       -9.87     21.49 o 
   0  12   2        0.02       12.42     16.17 o 
   1  12   2        0.04       11.74     11.98 o 
   1   1   3      863.94      825.51     12.24 o 
   2   1   3    11108.67    10800.25     90.60 o 
   3   1   3     1133.00      987.98      7.67 o 
   4   1   3     2936.75     3062.62     35.30 o 
   5   1   3      215.05      250.48      7.77 o 
   6   1   3      236.31      216.65     12.41 o 
   7   1   3      213.74      234.61     12.63 o 
   8   1   3        0.60      -18.50     19.92 o 
   9   1   3        5.10       -8.19     15.11 o 
  10   1   3        5.96      -12.70     16.84 o 
  11   1   3        2.65       41.95     40.50 o 
   0   2   3      573.83      672.86      8.86 o 
   1   2   3    16019.20    15738.67    188.73 o 
   2   2   3     9288.54     9099.24     34.28 o 
   3   2   3      287.98      260.19      8.08 o 
   4   2   3       83.80       60.53      6.06 o 
   5   2   3      183.66      227.72      7.52 o 
   6   2   3       13.68       23.38     10.28 o 
   7   2   3       13.86       10.55     12.68 o 
   8   2   3        1.44       -8.65     13.85 o 
   9   2   3        0.23      -13.24     30.41 o 
  10   2   3        1.69       44.18     25.55 o 
  11   2   3        8.47      -14.77     35.06 o 
   1   3   3     1051.74     1155.26     15.03 o 
   2   3   3      229.54      180.90      5.55 o 
   3   3   3     1087.03     1074.36     14.59 o 
   4   3   3      470.09      393.13      9.05 o 
   5   3   3      151.19      196.30     28.71 o 
   6   3   3        9.37       24.97     13.83 o 
   7   3   3       89.74       84.31     13.74 o 
   8   3   3        2.08        7.94     17.05 o 
   9   3   3        1.20      -24.93     24.93 o 
  10   3   3       18.38       98.28     39.13 o 
  11   3   3       12.58      150.44     46.09 o 
   0   4   3       19.80       12.10      2.66 o 
   1   4   3      691.55      666.68     11.64 o 
   2   4   3      194.93      200.63      4.26 o 
   3   4   3     1696.43     1838.54     22.66 o 
   4   4   3      514.03      546.22     12.74 o 
   5   4   3       11.14       13.39     12.17 o 
   6   4   3        2.53        3.61     17.89 o 
   7   4   3       74.30      115.12     18.57 o 
   8   4   3       41.88       25.47     14.71 o 
   9   4   3       75.45      104.96     37.12 o 
  10   4   3        1.90      -35.20     35.20 o 
   1   5   3      543.35      483.59      9.06 o 
   2   5   3     1344.07     1244.95     16.43 o 
   3   5   3     1814.60     1677.94     21.79 o 
   4   5   3      274.26      270.35     12.62 o 
   5   5   3      129.81      130.91     11.68 o 
   6   5   3        8.49       -1.11     15.45 o 
   7   5   3        0.01       -5.33     18.19 o 
   8   5   3        7.37       -2.79     18.00 o 
   9   5   3       14.27       23.50     20.33 o 
  10   5   3        0.04       -6.40     45.23 o 
   0   6   3        8.31       25.75      4.71 o 
   1   6   3      384.70      313.34      8.02 o 
   2   6   3        6.85       10.69      3.19 o 
   3   6   3       26.31       38.66      5.73 o 
   4   6   3       23.71       14.17     11.66 o 
   5   6   3      217.64      219.70     19.38 o 
   6   6   3       14.83       31.42     15.58 o 
   7   6   3      118.11      102.09     18.03 o 
   8   6   3        0.21       20.93     17.21 o 
   9   6   3       95.53       58.03     17.46 o 
   1   7   3      237.47      221.64      9.17 o 
   2   7   3       34.95       41.43      8.05 o 
   3   7   3       83.87      102.25      8.25 o 
   4   7   3      352.19      385.75     23.62 o 
   5   7   3      238.15      236.23     16.44 o 
   6   7   3       12.91       29.86     16.78 o 
   7   7   3        0.00      -16.44     16.44 o 
   8   7   3        1.05       23.25     34.99 o 
   9   7   3        5.46       -0.99     30.26 o 
   0   8   3        4.00       10.35      7.66 o 
   1   8   3        2.28       18.66      6.09 o 
   2   8   3       51.31       79.79      8.34 o 
   3   8   3        0.51        0.07     10.72 o 
   4   8   3        3.84      -13.89     13.89 o 
   5   8   3      400.27      440.53     27.96 o 
   6   8   3       20.62       84.67     25.08 o 
   7   8   3      247.95      200.33     38.73 o 
   8   8   3        0.21       70.10     39.77 o 
   1   9   3      163.57      159.82      9.93 o 
   2   9   3        0.01        8.79      6.82 o 
   3   9   3        0.24       -4.52     12.00 o 
   4   9   3        0.05      -12.92     12.92 o 
   5   9   3        9.25        4.83     23.41 o 
   6   9   3       73.65      120.70     27.58 o 
   7   9   3        2.34      -38.20     38.20 o 
   0  10   3       21.08       28.29     10.48 o 
   1  10   3        2.06       -7.75      7.75 o 
   2  10   3       20.46       38.13      8.00 o 
   3  10   3       95.34       87.32     13.04 o 
   4  10   3        2.78      -14.65     14.65 o 
   5  10   3        0.06      -25.25     25.25 o 
   6  10   3       52.64      159.80     30.42 o 
   1  11   3        0.00       -5.39      9.52 o 
   2  11   3        9.39       12.90      9.22 o 
   3  11   3       12.52       29.36     10.35 o 
   4  11   3       12.92      -13.13     13.13 o 
   0  12   3        4.77       17.10     16.38 o 
   1  12   3        0.82        2.77     11.85 o 
   0   0   4    15221.16    16323.76     74.91 o 
   1   0   4     1362.44     1594.21     98.45 o 
   2   0   4     2556.17     2652.11     32.90 o 
   3   0   4      534.82      438.74      7.22 o 
   4   0   4       20.41       12.04      6.55 o 
   5   0   4      918.77      906.39     20.78 o 
   6   0   4      266.92      306.05     13.98 o 
   7   0   4        8.36       21.72     18.77 o 
   8   0   4        4.53      -16.35     18.89 o 
   9   0   4       92.76      124.27     51.87 o 
  10   0   4      171.01      185.19     59.27 o 
  11   0   4       10.81       11.78     43.16 o 
   1   1   4      545.60      662.25     16.17 o 
   2   1   4        8.46       16.46      4.16 o 
   3   1   4     1229.87     1238.40     17.05 o 
   4   1   4      355.67      384.52      6.73 o 
   5   1   4        0.46       -5.92      5.92 o 
   6   1   4       27.87       29.65     10.01 o 
   7   1   4       51.72       28.53     10.49 o 
   8   1   4      276.72      279.49     13.99 o 
   9   1   4        2.19       -5.23     21.12 o 
  10   1   4       41.25       -2.77     21.41 o 
  11   1   4       51.73      100.17     38.67 o 
   0   2   4     2197.04     2243.39     19.61 o 
   1   2   4     2462.19     2373.20     30.46 o 
   2   2   4     3074.55     3473.66     35.09 o 
   3   2   4     4390.26     3933.28     54.62 o 
   4   2   4       16.85       -8.72      8.72 o 
   5   2   4     1093.91     1044.97     17.55 o 
   6   2   4      104.08      136.68     12.58 o 
   7   2   4      315.68      345.03     15.37 o 
   8   2   4        8.35       21.52     13.86 o 
   9   2   4       28.05        6.12     14.47 o 
  10   2   4      151.62      205.75     32.19 o 
  11   2   4       16.79       -5.33     32.13 o 
   1   3   4     3756.66     3697.84     44.32 o 
   2   3   4      139.13      146.81      4.52 o 
   3   3   4      156.46      218.58      6.74 o 
   4   3   4      425.03      409.64     13.94 o 
   5   3   4       48.07      123.01     16.59 o 
   6   3   4      354.18      322.99     15.94 o 
   7   3   4        8.47       19.93     12.93 o 
   8   3   4      231.05      230.00     18.95 o 
   9   3   4       24.98       32.01     26.09 o 
  10   3   4       53.10       92.14     44.71 o 
  11   3   4       35.80        8.66     89.27 o 
   0   4   4     4076.03     3598.87     54.90 o 
   1   4   4      760.73      810.01     15.21 o 
   2   4   4      249.83      267.07      4.36 o 
   3   4   4       48.79       57.35      6.35 o 
   4   4   4      374.91      308.71      9.02 o 
   5   4   4       57.18       68.41     12.81 o 
   6   4   4        2.55      -13.00     19.01 o 
   7   4   4       67.97       93.76     22.06 o 
   8   4   4       10.39        9.93     16.68 o 
   9   4   4       14.16       22.24     19.26 o 
  10   4   4       76.81       33.14     49.90 o 
   1   5   4      185.44      148.22      5.66 o 
   2   5   4     1646.71     1551.26     24.02 o 
   3   5   4        4.77        7.88      4.23 o 
   4   5   4      257.16      289.52     16.98 o 
   5   5   4       14.51        2.89     10.97 o 
   6   5   4       19.49       34.43     16.27 o 
   7   5   4        7.96       -7.72     15.83 o 
   8   5   4        6.19      -27.66     27.66 o 
   9   5   4       11.83       21.19     20.24 o 
  10   5   4       10.17       -3.58     23.16 o 
   0   6   4      387.66      351.32      5.26 o 
   1   6   4        0.52       11.73      3.19 o 
   2   6   4       16.33        9.90      3.98 o 
   3   6   4     1187.75     1262.76     17.76 o 
   4   6   4       10.96        6.73     11.17 o 
   5   6   4        8.57      -13.80     13.80 o 
   6   6   4        9.33        5.04     15.42 o 
   7   6   4      179.64      199.57     22.38 o 
   8   6   4        0.00       27.38     22.55 o 
   9   6   4        0.00       19.64     34.51 o 
   1   7   4       62.58       59.84      5.05 o 
   2   7   4        2.51       -0.90      5.94 o 
   3   7   4      150.52      134.50     14.01 o 
   4   7   4       80.41      102.56     22.95 o 
   5   7   4        4.19       21.62     14.20 o 
   6   7   4        6.33        5.74     14.69 o 
   7   7   4       25.57        4.33     16.41 o 
   8   7   4        1.22        0.93     29.81 o 
   9   7   4        8.93      -26.44     26.44 o 
   0   8   4      143.25      130.34     16.24 o 
   1   8   4      284.09      322.54     10.94 o 
   2   8   4        0.48        1.31      7.70 o 
   3   8   4        3.96       11.47     10.56 o 
   4   8   4      106.81       78.16     18.82 o 
   5   8   4      121.48      185.40     60.53 o 
   6   8   4        0.54       -3.38     16.62 o 
   7   8   4       29.29        3.64     16.10 o 
   8   8   4        3.07       61.13     16.82 o 
   1   9   4       23.65       37.73      6.81 o 
   2   9   4       30.21       37.81      7.76 o 
   3   9   4       26.04       47.25     12.59 o 
   4   9   4        3.50      -13.15     13.15 o 
   5   9   4       29.41       52.41     23.86 o 
   6   9   4        7.55       19.83     26.23 o 
   7   9   4       27.11        5.81     28.10 o 
   0  10   4       28.24       27.29     10.36 o 
   1  10   4        1.69       -7.24      7.67 o 
   2  10   4        2.12        6.13      9.11 o 
   3  10   4        9.89       46.74     10.12 o 
   4  10   4       18.82       -9.43     16.15 o 
   5  10   4       25.80       70.56     48.39 o 
   6  10   4       19.87       73.47     51.06 o 
   1  11   4       52.30       64.99     10.64 o 
   2  11   4        0.23        3.44      8.93 o 
   3  11   4        0.30        3.00     10.50 o 
   4  11   4        1.31      -11.32     11.32 o 
   0  12   4       11.01       28.35     21.59 o 
   1  12   4       29.11       38.03     11.64 o 
   1   1   5      337.59      375.76      7.96 o 
   2   1   5      826.29      768.24     11.15 o 
   3   1   5      102.72      138.67      4.44 o 
   4   1   5      398.44      412.49      6.30 o 
   5   1   5        6.27       13.28      5.92 o 
   6   1   5      276.07      271.65     11.53 o 
   7   1   5       14.41       14.69     10.53 o 
   8   1   5        2.11        2.38     11.15 o 
   9   1   5        3.61      -15.34     15.34 o 
  10   1   5        0.51      -26.15     26.15 o 
  11   1   5        0.00      124.39     40.88 o 
   0   2   5      991.71     1028.78     13.95 o 
   1   2   5      104.22      132.40      3.53 o 
   2   2   5        6.58       13.07      4.08 o 
   3   2   5       79.09      119.23      5.44 o 
   4   2   5       42.47       46.35      5.35 o 
   5   2   5        1.13        4.09      7.74 o 
   6   2   5       70.03       66.04     11.36 o 
   7   2   5       61.42       44.93     12.52 o 
   8   2   5       17.78       25.96     14.11 o 
   9   2   5        0.38      -24.82     24.82 o 
  10   2   5        4.08       69.40     24.71 o 
  11   2   5       32.61      -27.59     27.59 o 
   1   3   5      274.93      257.41      7.55 o 
   2   3   5      397.19      395.45      5.01 o 
   3   3   5        0.13       -5.70      5.70 o 
   4   3   5     1529.41     1536.10     20.60 o 
   5   3   5       47.56       51.35     10.40 o 
   6   3   5       25.17       33.33     12.98 o 
   7   3   5       14.22       28.78     14.74 o 
   8   3   5       90.29       69.39     17.30 o 
   9   3   5       41.17       77.71     18.28 o 
  10   3   5        0.17      -22.05     36.27 o 
  11   3   5        0.11       89.34     28.19 o 
   0   4   5      771.95      644.65      8.47 o 
   1   4   5      153.79      194.24      4.40 o 
   2   4   5      282.37      251.74      6.68 o 
   3   4   5      237.40      242.99      7.54 o 
   4   4   5      328.14      299.08      9.98 o 
   5   4   5        0.54        5.80     10.98 o 
   6   4   5        0.01      -12.83     19.29 o 
   7   4   5       39.18       46.30     15.72 o 
   8   4   5       41.96       10.14     28.19 o 
   9   4   5        4.96       21.07     28.48 o 
  10   4   5        0.75       37.35     50.28 o 
   1   5   5      164.51      175.09      3.37 o 
   2   5   5      896.11      798.19     25.40 o 
   3   5   5       14.38       12.98      3.92 o 
   4   5   5      199.33      200.85      9.45 o 
   5   5   5      133.04      100.58     11.63 o 
   6   5   5      173.79      216.55     16.75 o 
   7   5   5       79.62       55.01     16.32 o 
   8   5   5        0.20       69.10     31.02 o 
   9   5   5       32.29       22.66     16.74 o 
  10   5   5        5.33       61.32     42.39 o 
   0   6   5      642.63      724.12      6.48 o 
   1   6   5      100.47      116.71      3.86 o 
   2   6   5      279.82      260.38     14.02 o 
   3   6   5      151.83      171.22      8.63 o 
   4   6   5        6.56       17.41     11.40 o 
   5   6   5       20.87       -6.42     13.36 o 
   6   6   5      163.40      142.08     17.55 o 
   7   6   5       76.15       70.51     16.76 o 
   8   6   5        0.03       15.57     21.27 o 
   9   6   5        1.12        1.59     17.10 o 
   1   7   5       11.62       13.04      4.42 o 
   2   7   5      205.19      227.35     11.80 o 
   3   7   5       82.06       76.06      8.20 o 
   4   7   5       61.19       93.74     13.25 o 
   5   7   5        8.92       -3.92     13.64 o 
   6   7   5        8.31       -2.85     14.43 o 
   7   7   5       24.99       18.64     15.46 o 
   8   7   5       13.76        7.75     27.29 o 
   9   7   5        2.88       -6.26     26.97 o 
   0   8   5      651.84      580.54     15.85 o 
   1   8   5      124.37      119.02      6.85 o 
   2   8   5       83.19      112.88      8.44 o 
   3   8   5       21.85       14.73     11.11 o 
   4   8   5        0.00       -4.17     15.04 o 
   5   8   5      204.41      240.37     17.06 o 
   6   8   5        0.02       30.13     40.12 o 
   7   8   5        4.80       16.68     19.75 o 
   8   8   5       17.96        4.68     17.57 o 
   1   9   5        1.90        4.24      6.75 o 
   2   9   5        0.01       25.01      9.43 o 
   3   9   5        9.34       17.10      9.50 o 
   4   9   5       58.79       49.23     13.88 o 
   5   9   5        0.02        0.70     23.03 o 
   6   9   5        8.77      -31.27     31.27 o 
   7   9   5        1.49       20.59     28.14 o 
   0  10   5        4.96       -4.90     10.86 o 
   1  10   5        1.16       -8.50      8.50 o 
   2  10   5       26.22       45.52      9.15 o 
   3  10   5       84.56       92.93     12.60 o 
   4  10   5        0.01      -20.06     20.06 o 
   5  10   5       26.22       46.82     25.71 o 
   6  10   5       46.19      -37.71     37.71 o 
   1  11   5       55.97       50.47     10.10 o 
   2  11   5       49.65       59.81      9.85 o 
   3  11   5       35.36       43.84     10.59 o 
   4  11   5        0.40       -9.75     15.49 o 
   0  12   5       18.19       31.09     34.40 o 
   0   0   6     8842.41     9720.92     58.20 o 
   1   0   6      110.80      108.12      6.00 o 
   2   0   6       21.03        4.76      4.63 o 
   3   0   6     4481.99     4326.26     54.89 o 
   4   0   6      584.63      658.54     14.42 o 
   5   0   6     1058.47     1137.86     13.63 o 
   6   0   6        0.98       -1.05     10.72 o 
   7   0   6      149.21      114.94     14.05 o 
   8   0   6       38.72       28.04     24.56 o 
   9   0   6      551.80      509.11     27.83 o 
  10   0   6       13.77       10.04     22.41 o 
  11   0   6        0.56      -18.63     31.81 o 
   1   1   6     1077.63     1075.36      9.70 o 
   2   1   6      214.71      222.39      4.29 o 
   3   1   6      369.35      392.43      6.67 o 
   4   1   6      312.48      288.31      5.64 o 
   5   1   6       33.64       31.83      6.52 o 
   6   1   6        4.85        2.30      9.22 o 
   7   1   6        9.40        4.65      9.81 o 
   8   1   6        9.64       -9.08     11.59 o 
   9   1   6        2.15      -13.65     50.02 o 
  10   1   6      106.62       53.46     19.48 o 
  11   1   6       47.13      112.32     21.08 o 
   0   2   6     1555.23     1555.84     19.46 o 
   1   2   6      897.49      873.79     19.35 o 
   2   2   6      169.37      197.75      4.15 o 
   3   2   6      107.95       83.38      4.75 o 
   4   2   6        5.17       12.37      5.21 o 
   5   2   6        8.30        3.86      7.40 o 
   6   2   6       33.38       24.19     10.83 o 
   7   2   6        7.11        4.35     12.76 o 
   8   2   6        6.43       33.57     14.05 o 
   9   2   6      168.52      138.06     15.91 o 
  10   2   6       10.29       30.74     19.93 o 
  11   2   6        0.71        1.83     42.71 o 
   1   3   6      305.96      360.23      5.97 o 
   2   3   6       25.93       37.56      3.32 o 
   3   3   6        6.54        2.12      4.90 o 
   4   3   6        7.96       13.02      6.60 o 
   5   3   6       11.71       41.60     10.50 o 
   6   3   6      159.31      115.04     21.13 o 
   7   3   6       39.63       41.29     19.03 o 
   8   3   6        0.06      -16.30     16.30 o 
   9   3   6       39.90      110.71     24.11 o 
  10   3   6       94.96       16.14     19.75 o 
   0   4   6     3688.55     3344.81     53.60 o 
   1   4   6      331.36      388.98      9.81 o 
   2   4   6      431.27      382.66      6.60 o 
   3   4   6     1198.20     1035.16     23.70 o 
   4   4   6      168.94      196.25      8.03 o 
   5   4   6      916.91     1046.65     22.35 o 
   6   4   6        5.65        2.63     13.45 o 
   7   4   6      104.69      102.99     16.76 o 
   8   4   6        0.04       -1.62     18.49 o 
   9   4   6        6.41      -15.51     15.51 o 
  10   4   6       60.58       85.59     38.48 o 
   1   5   6     1845.04     1762.11     24.24 o 
   2   5   6      249.09      278.40      9.80 o 
   3   5   6       58.83       48.54      4.63 o 
   4   5   6      125.74       98.23     10.33 o 
   5   5   6        8.38       -1.34     11.33 o 
   6   5   6      524.17      489.07     40.79 o 
   7   5   6       13.41      -14.62     23.25 o 
   8   5   6        8.00       50.22     33.90 o 
   9   5   6       59.82       70.42     49.10 o 
  10   5   6       19.23       59.91     35.03 o 
   0   6   6       59.56       37.77      5.26 o 
   1   6   6        0.09        2.77      4.20 o 
   2   6   6      354.99      354.61      8.76 o 
   3   6   6       60.05       74.74      7.31 o 
   4   6   6      133.58      135.64     15.35 o 
   5   6   6       30.67       20.54     13.61 o 
   6   6   6        9.24       29.68     15.08 o 
   7   6   6      148.56      107.83     24.20 o 
   8   6   6        0.03      -11.59     22.84 o 
   9   6   6        6.29       23.29     34.20 o 
   1   7   6       41.51       40.96      4.99 o 
   2   7   6       16.68       14.65      5.36 o 
   3   7   6       28.31       31.93      7.94 o 
   4   7   6      486.37      494.59     30.27 o 
   5   7   6      250.74      250.45     16.26 o 
   6   7   6       24.27       34.50     14.08 o 
   7   7   6        8.77       27.79     23.32 o 
   8   7   6        0.03       26.65     28.17 o 
   9   7   6       12.30       33.08     33.54 o 
   0   8   6      115.46      118.98     10.64 o 
   1   8   6      102.84      103.37      6.84 o 
   2   8   6      127.41      126.56      8.48 o 
   3   8   6       76.57      107.63     18.78 o 
   4   8   6      178.60      209.49     32.16 o 
   5   8   6        1.06      -23.51     23.51 o 
   6   8   6        1.78       27.40     25.99 o 
   7   8   6       82.78      148.51     17.34 o 
   8   8   6        0.34      -19.54     40.41 o 
   1   9   6       73.84       86.80      9.59 o 
   2   9   6       40.75       74.35      7.86 o 
   3   9   6       29.73       19.45      9.32 o 
   4   9   6        4.82       24.34     16.17 o 
   5   9   6        3.00       -0.92     31.72 o 
   6   9   6       65.23       45.70     25.77 o 
   7   9   6        1.44       50.55     39.45 o 
   0  10   6       73.39       72.76     16.33 o 
   1  10   6        1.59        5.73      7.80 o 
   2  10   6       34.28       51.11     11.31 o 
   3  10   6      125.15      123.54     12.20 o 
   4  10   6        0.22       20.11     27.01 o 
   5  10   6        8.88      -29.45     29.45 o 
   6  10   6        5.49      -31.41     39.78 o 
   1  11   6       10.29       13.14      9.94 o 
   2  11   6        0.14       -6.46     16.43 o 
   3  11   6       32.49       54.05     10.79 o 
   4  11   6       13.40       30.49     49.09 o 
   1   1   7     2391.21     2306.61     24.16 o 
   2   1   7     3581.73     3666.28     33.10 o 
   3   1   7      441.14      388.28      6.95 o 
   4   1   7     1345.04     1455.54     14.46 o 
   5   1   7       74.98       86.85      5.40 o 
   6   1   7      230.28      242.08     14.61 o 
   7   1   7       32.62       27.06     11.87 o 
   8   1   7        4.71      -11.00     16.29 o 
   9   1   7        9.56       11.46     39.34 o 
  10   1   7       38.44       24.21     26.05 o 
  11   1   7        8.93       90.21     21.45 o 
   0   2   7     1408.75     1500.10     20.13 o 
   1   2   7      197.12      212.53      6.01 o 
   2   2   7      627.05      706.32     23.28 o 
   3   2   7       33.08       60.14      4.64 o 
   4   2   7       17.23        1.68      4.75 o 
   5   2   7       68.41       69.33      7.42 o 
   6   2   7        3.65        7.43     11.17 o 
   7   2   7      129.44      108.13     13.05 o 
   8   2   7      126.09      105.51     16.30 o 
   9   2   7       28.81       17.63     15.89 o 
  10   2   7        2.09        6.23     19.93 o 
  11   2   7       28.10        1.70     37.35 o 
   1   3   7     2204.18     2199.36     26.88 o 
   2   3   7       29.28       30.74      3.42 o 
   3   3   7       56.25       55.29      5.25 o 
   4   3   7      864.51      755.46     11.23 o 
   5   3   7        0.01        8.33      7.50 o 
   6   3   7        6.99        3.26      8.43 o 
   7   3   7       11.54       13.51     13.35 o 
   8   3   7       76.29       65.66     14.87 o 
   9   3   7        7.04       31.12     19.30 o 
  10   3   7       16.33      -10.01     21.60 o 
   0   4   7       97.60       57.89      2.87 o 
   1   4   7      108.44       80.41      2.97 o 
   2   4   7       93.72       90.27      3.31 o 
   3   4   7      554.61      517.54     16.62 o 
   4   4   7        0.13       -6.39      6.39 o 
   5   4   7      419.23      361.33     21.59 o 
   6   4   7      307.73      301.70     12.97 o 
   7   4   7       17.15        9.51     14.76 o 
   8   4   7      149.44      154.04     15.35 o 
   9   4   7       14.59        5.85     19.83 o 
  10   4   7        0.00       69.11     20.12 o 
   1   5   7        8.53       18.78      2.96 o 
   2   5   7      339.63      283.31      9.29 o 
   3   5   7      227.57      257.37     12.14 o 
   4   5   7        2.69        4.11      9.22 o 
   5   5   7        2.67        0.82     10.86 o 
   6   5   7      193.43      165.58     13.84 o 
   7   5   7       44.65       58.52     17.43 o 
   8   5   7        9.98      -32.95     43.07 o 
   9   5   7        0.76       -8.21     24.78 o 
  10   5   7       12.19       37.00     71.10 o 
   0   6   7        1.73       21.48      5.43 o 
   1   6   7       84.24       76.28      4.68 o 
   2   6   7        3.76        6.85      5.30 o 
   3   6   7      123.12      124.70      7.66 o 
   4   6   7      213.66      217.17     12.94 o 
   5   6   7       64.44       67.22     15.00 o 
   6   6   7      300.48      268.05     28.55 o 
   7   6   7       11.26        2.32     15.49 o 
   8   6   7        2.29        0.34     23.86 o 
   9   6   7       61.07       61.48     55.68 o 
   1   7   7       90.25       82.04      5.57 o 
   2   7   7       47.25       46.08      5.74 o 
   3   7   7       16.12        9.60      7.81 o 
   4   7   7      524.92      503.78     23.31 o 
   5   7   7       33.14       33.19     13.47 o 
   6   7   7        1.86       27.32     13.95 o 
   7   7   7        1.72       -6.23     26.17 o 
   8   7   7        4.34        7.47     16.08 o 
   9   7   7        8.45       50.64     44.25 o 
   0   8   7        0.25        0.49      9.18 o 
   1   8   7       75.74       82.68      6.57 o 
   2   8   7       42.13       68.25      8.38 o 
   3   8   7       58.60       76.29     14.06 o 
   4   8   7        0.08       -1.25     10.51 o 
   5   8   7        4.76      -21.53     21.53 o 
   6   8   7        2.32       31.41     14.47 o 
   7   8   7        2.49      145.30     57.78 o 
   8   8   7        3.03       46.06     54.55 o 
   1   9   7       70.93      108.33     10.97 o 
   2   9   7      322.27      380.75     10.92 o 
   3   9   7       98.89      103.83     13.71 o 
   4   9   7        0.90       -8.15     26.14 o 
   5   9   7        6.91      -31.34     31.34 o 
   6   9   7        4.85       52.64     25.97 o 
   7   9   7        7.14       54.52     38.65 o 
   0  10   7      193.87      211.98     13.29 o 
   1  10   7        0.14       -3.57      8.41 o 
   2  10   7       11.88        7.48      8.86 o 
   3  10   7      100.60      148.19     13.35 o 
   4  10   7        0.20        9.77     11.76 o 
   5  10   7       10.93      -31.36     31.36 o 
   6  10   7        6.92       20.64     28.10 o 
   1  11   7       42.31       65.11     10.73 o 
   2  11   7        0.05       -1.86     11.25 o 
   3  11   7       10.39       17.67     12.55 o 
   4  11   7        0.54        5.94     15.24 o 
   0   0   8    11655.21    12152.68     90.28 o 
   1   0   8      170.13      208.76      6.66 o 
   2   0   8     1963.58     2000.58     50.61 o 
   3   0   8       78.63       94.67      5.93 o 
   4   0   8       82.64       77.96      5.64 o 
   5   0   8       23.23       17.20      7.36 o 
   6   0   8       34.01       16.46      9.62 o 
   7   0   8      612.73      596.39     22.95 o 
   8   0   8      213.96      199.28     20.78 o 
   9   0   8      812.46      822.15     31.01 o 
  10   0   8        1.66       15.89     35.34 o 
   1   1   8     2409.30     2708.77     47.87 o 
   2   1   8      334.16      346.00      9.20 o 
   3   1   8     4620.94     5150.25     66.31 o 
   4   1   8      675.45      633.71      6.80 o 
   5   1   8        3.05       -0.86      5.10 o 
   6   1   8       34.97       22.22      9.54 o 
   7   1   8      331.79      310.91     13.66 o 
   8   1   8       24.25        7.19     14.43 o 
   9   1   8      411.14      400.59     22.11 o 
  10   1   8       63.58       53.33     43.74 o 
  11   1   8        1.88       33.52     27.25 o 
   0   2   8     7144.08     7307.29     89.05 o 
   1   2   8       19.70       17.00      2.94 o 
   2   2   8     1057.38     1077.71     32.53 o 
   3   2   8     3055.78     3142.44     36.49 o 
   4   2   8      325.44      309.13      6.02 o 
   5   2   8      922.91      845.92     16.67 o 
   6   2   8       94.21      107.92      9.65 o 
   7   2   8      255.32      267.39     13.15 o 
   8   2   8       19.26        9.85     12.27 o 
   9   2   8       61.26       41.97     15.63 o 
  10   2   8       84.99       78.10     19.28 o 
  11   2   8       15.92       25.09     33.34 o 
   1   3   8      190.99      160.25      3.36 o 
   2   3   8      524.17      525.05     14.13 o 
   3   3   8        6.05       14.25      4.64 o 
   4   3   8      269.98      234.66      6.39 o 
   5   3   8       49.18       44.25      7.87 o 
   6   3   8      148.99      136.63     20.30 o 
   7   3   8      480.89      477.43     15.17 o 
   8   3   8       88.77       82.30     15.04 o 
   9   3   8      175.00      216.41     19.52 o 
  10   3   8        2.39       31.11     50.05 o 
   0   4   8      212.79      278.74     13.39 o 
   1   4   8     1157.64     1174.14     15.74 o 
   2   4   8     1926.51     1714.15     27.79 o 
   3   4   8       14.34       36.94      5.47 o 
   4   4   8        9.71       -0.67      7.23 o 
   5   4   8      316.63      373.03     12.99 o 
   6   4   8      189.30      159.37     13.21 o 
   7   4   8      123.86      127.50     17.51 o 
   8   4   8      133.83      185.32     34.01 o 
   9   4   8       42.30       17.08     28.46 o 
  10   4   8       73.66      153.17     20.89 o 
   1   5   8      237.90      222.49      5.95 o 
   2   5   8        0.51        0.89      5.42 o 
   3   5   8      144.39      157.76      8.44 o 
   4   5   8        6.25        7.61      7.48 o 
   5   5   8      110.96       96.68     11.32 o 
   6   5   8       19.61       48.92     12.87 o 
   7   5   8        3.48      -10.21     42.20 o 
   8   5   8        7.39      -18.53     29.15 o 
   9   5   8       80.29      142.34     42.29 o 
  10   5   8       12.04      -27.60     36.10 o 
   0   6   8     2621.93     2755.62     42.73 o 
   1   6   8      208.04      189.16      6.41 o 
   2   6   8       43.85       44.12      5.65 o 
   3   6   8     1233.74     1244.44     19.85 o 
   4   6   8      723.47      686.73     27.38 o 
   5   6   8        3.29       14.69     11.24 o 
   6   6   8      418.74      391.51     18.21 o 
   7   6   8       19.48        0.37     14.96 o 
   8   6   8       17.87       27.13     33.12 o 
   9   6   8        1.35       45.61     39.78 o 
   1   7   8      155.06      133.96      7.24 o 
   2   7   8      279.72      250.81      7.38 o 
   3   7   8        3.18        2.60      7.81 o 
   4   7   8      102.97      114.73     13.37 o 
   5   7   8        4.08        3.33     12.97 o 
   6   7   8       11.28       27.40     20.32 o 
   7   7   8       73.79       72.14     29.40 o 
   8   7   8        3.17        1.95     16.36 o 
   9   7   8       14.33      110.65     38.97 o 
   0   8   8       11.34       15.50      8.88 o 
   1   8   8        0.52       -2.47      6.40 o 
   2   8   8      314.59      383.79     10.27 o 
   3   8   8        0.46       10.47      8.38 o 
   4   8   8      156.28      113.84     10.99 o 
   5   8   8       31.06        8.96     12.85 o 
   6   8   8        0.60      -11.58     14.75 o 
   7   8   8       16.63       57.19     60.60 o 
   8   8   8       62.42      134.92     58.85 o 
   1   9   8      119.22      122.66      8.13 o 
   2   9   8      189.46      239.77     10.52 o 
   3   9   8        1.85       12.15     12.66 o 
   4   9   8       32.96       43.51     19.61 o 
   5   9   8        4.41      -41.51     44.50 o 
   6   9   8        0.16       36.99     26.24 o 
   7   9   8        1.64      -27.57     27.57 o 
   0  10   8       52.03       84.75     14.28 o 
   1  10   8        6.10        8.67      9.67 o 
   2  10   8        9.81        6.82     10.00 o 
   3  10   8        1.90       36.72     28.49 o 
   4  10   8        9.68       -7.15     13.74 o 
   5  10   8        2.04      -16.31     37.27 o 
   1  11   8       44.34       97.19     25.27 o 
   2  11   8        0.92        1.94     17.66 o 
   3  11   8        2.65        6.84     15.79 o 
   4  11   8        0.02        7.99     13.58 o 
   1   1   9     4064.85     4041.29     39.85 o 
   2   1   9      409.74      465.26      6.17 o 
   3   1   9     1298.78     1217.63     15.28 o 
   4   1   9      733.81      781.91      7.77 o 
   5   1   9      170.52      150.27      8.20 o 
   6   1   9       37.38       32.13      8.51 o 
   7   1   9       78.65      103.11     10.19 o 
   8   1   9       23.50        0.41     12.17 o 
   9   1   9       33.52       39.46     22.81 o 
  10   1   9        6.52      -18.66     18.66 o 
  11   1   9        2.13       38.51     18.03 o 
   0   2   9      654.23      713.57     17.97 o 
   1   2   9     1537.40     1604.47     19.77 o 
   2   2   9      134.85      107.52      7.85 o 
   3   2   9       67.64       54.61      4.26 o 
   4   2   9      675.56      584.78      7.50 o 
   5   2   9       35.40       20.62      6.58 o 
   6   2   9       24.21       12.95      8.20 o 
   7   2   9        4.81       -0.32      9.92 o 
   8   2   9      388.15      387.80     19.01 o 
   9   2   9        4.22       18.50     21.77 o 
  10   2   9      101.28      146.48     32.98 o 
   1   3   9     4881.05     4425.17     35.60 o 
   2   3   9     2570.28     2739.86    109.62 o 
   3   3   9      766.89      775.11     16.62 o 
   4   3   9       10.24       18.47      6.46 o 
   5   3   9       19.67        9.31      8.63 o 
   6   3   9        0.01       -8.68      8.68 o 
   7   3   9      433.92      411.79     13.75 o 
   8   3   9       92.29       79.28     19.46 o 
   9   3   9        0.46       22.50     16.58 o 
  10   3   9      125.63      184.54     29.49 o 
   0   4   9     1793.93     1613.40     20.46 o 
   1   4   9       59.58       57.21      3.07 o 
   2   4   9      213.06      180.35      7.66 o 
   3   4   9      124.39      129.41      7.86 o 
   4   4   9      566.39      562.73     10.28 o 
   5   4   9       13.19       22.53     11.72 o 
   6   4   9      377.06      381.55     19.13 o 
   7   4   9        4.40       -6.11     19.25 o 
   8   4   9       65.62       25.18     17.94 o 
   9   4   9        5.36      -32.08     32.08 o 
  10   4   9        7.26       65.33     45.71 o 
   1   5   9     2391.67     2337.24     36.31 o 
   2   5   9        4.57        6.38      5.41 o 
   3   5   9      192.21      163.44      7.53 o 
   4   5   9      171.37      157.57      8.93 o 
   5   5   9      117.66      135.84     11.81 o 
   6   5   9      306.00      280.47     16.69 o 
   7   5   9        2.14      -16.18     16.78 o 
   8   5   9       19.27       -4.07     18.55 o 
   9   5   9       33.98      109.15     26.86 o 
   0   6   9     2466.61     2314.48     50.57 o 
   1   6   9      342.75      323.03      7.13 o 
   2   6   9       72.31       60.37      5.11 o 
   3   6   9      252.22      236.62     15.60 o 
   4   6   9      158.14      120.56     14.92 o 
   5   6   9        9.73       15.05     11.19 o 
   6   6   9       28.29       61.60     15.30 o 
   7   6   9       21.74       15.82     16.61 o 
   8   6   9       11.15      -18.59     28.04 o 
   9   6   9        4.58       40.06     78.13 o 
   1   7   9      155.18      155.87      5.78 o 
   2   7   9      336.78      272.71     13.07 o 
   3   7   9        0.03       -2.75      9.02 o 
   4   7   9      292.13      287.81     21.10 o 
   5   7   9       20.61        7.22     16.21 o 
   6   7   9        9.96      -20.52     42.20 o 
   7   7   9       15.17       56.32     47.91 o 
   8   7   9       21.31       76.28     22.07 o 
   0   8   9        8.53        2.52      9.18 o 
   1   8   9       16.34        1.54      6.60 o 
   2   8   9      643.83      632.61     13.38 o 
   3   8   9       22.94       39.35      8.81 o 
   4   8   9      208.35      144.61     20.01 o 
   5   8   9        2.98        5.22     12.66 o 
   6   8   9        3.55      -16.63     31.71 o 
   7   8   9        9.22        7.16     29.74 o 
   8   8   9        2.79      118.29     32.91 o 
   1   9   9      108.11      125.64      9.42 o 
   2   9   9        0.46       13.67      8.41 o 
   3   9   9        6.63        9.32     10.59 o 
   4   9   9      110.55       66.81     17.19 o 
   5   9   9        0.08       -0.79     35.07 o 
   6   9   9        5.37      -24.64     24.64 o 
   7   9   9       12.33      -39.08     39.08 o 
   0  10   9      139.64      172.88     25.39 o 
   1  10   9       15.87       20.29     13.62 o 
   2  10   9       57.46       37.22      9.41 o 
   3  10   9       38.86       59.11     18.80 o 
   4  10   9        2.69      -11.66     11.66 o 
   5  10   9        3.36      111.49     39.99 o 
   1  11   9       23.41       82.83     25.97 o 
   2  11   9        1.13       -2.95     15.85 o 
   3  11   9        1.93      -11.20     11.20 o 
   0   0  10     7097.13     8110.29    166.94 o 
   1   0  10      379.77      340.00      7.75 o 
   2   0  10     6468.72     6524.87     78.19 o 
   3   0  10     2921.07     3444.82     51.61 o 
   4   0  10     1671.92     1791.37     20.06 o 
   5   0  10     1012.80      992.72     25.34 o 
   6   0  10      173.83      172.83     22.73 o 
   7   0  10     1027.93      941.01     35.42 o 
   8   0  10       48.09       48.59     15.61 o 
   9   0  10      302.54      356.02     25.15 o 
  10   0  10        8.11       22.27     20.13 o 
   1   1  10     2407.47     2539.26     35.82 o 
   2   1  10      442.67      499.85     12.69 o 
   3   1  10      253.64      272.64      6.40 o 
   4   1  10      163.34      169.32      5.70 o 
   5   1  10        1.73       -3.89      6.83 o 
   6   1  10      196.11      201.88      9.89 o 
   7   1  10       92.62       88.16     11.69 o 
   8   1  10      302.65      337.06     14.81 o 
   9   1  10      439.55      499.04     23.71 o 
  10   1  10        4.03        0.71     23.67 o 
   0   2  10     2823.62     2787.70     48.72 o 
   1   2  10      548.87      501.69      7.38 o 
   2   2  10     6240.31     6539.96     68.37 o 
   3   2  10     2674.57     2547.64     39.56 o 
   4   2  10       27.95       36.19      4.72 o 
   5   2  10       64.78       34.58      6.65 o 
   6   2  10      213.61      250.14     11.19 o 
   7   2  10     2028.53     1963.34     27.66 o 
   8   2  10      411.44      445.91     16.87 o 
   9   2  10        5.26       -7.63     13.89 o 
  10   2  10       67.95       68.62     14.15 o 
   1   3  10     3402.22     3727.29     28.28 o 
   2   3  10     1819.50     1982.01     62.15 o 
   3   3  10      197.91      189.06      8.12 o 
   4   3  10      498.82      540.52     19.88 o 
   5   3  10      196.32      150.52     10.22 o 
   6   3  10       53.60       83.52     10.29 o 
   7   3  10       41.35       39.51     14.51 o 
   8   3  10       25.40       10.55     20.26 o 
   9   3  10      161.96      148.43     74.26 o 
  10   3  10       36.07       -2.22     40.70 o 
   0   4  10     7430.77     7015.67     91.89 o 
   1   4  10      194.98      199.93     10.23 o 
   2   4  10       43.74       56.60      8.17 o 
   3   4  10      200.21      122.96     13.90 o 
   4   4  10        3.58       11.39      7.82 o 
   5   4  10      189.86      175.34     13.20 o 
   6   4  10     1414.29     1478.26     27.96 o 
   7   4  10      414.82      436.80     18.93 o 
   8   4  10       64.56       18.93     17.69 o 
   9   4  10       42.49       45.75     34.89 o 
  10   4  10       90.63      100.39     83.10 o 
   1   5  10        0.03       12.35      4.97 o 
   2   5  10      164.28      154.42      6.31 o 
   3   5  10        6.54       -0.88      7.09 o 
   4   5  10       69.47       71.23      8.14 o 
   5   5  10      232.88      234.35     14.54 o 
   6   5  10      272.47      293.38     21.54 o 
   7   5  10       91.33       75.57     14.79 o 
   8   5  10        0.28        3.84     17.65 o 
   9   5  10       33.65      140.70     60.50 o 
   0   6  10      544.61      588.32      9.32 o 
   1   6  10       10.16        6.28      4.79 o 
   2   6  10      382.31      351.12     19.39 o 
   3   6  10       11.92       -1.67      7.53 o 
   4   6  10      311.11      256.49     11.78 o 
   5   6  10       22.62       18.56     11.23 o 
   6   6  10      285.84      270.45     18.65 o 
   7   6  10       54.61      111.67     17.82 o 
   8   6  10      117.93      122.46     35.89 o 
   9   6  10        8.22       23.00     34.99 o 
   1   7  10      143.88      156.82     12.24 o 
   2   7  10       20.77       18.49      5.92 o 
   3   7  10        4.61        5.55      8.89 o 
   4   7  10      103.71       69.54     21.34 o 
   5   7  10        5.70       12.59     20.74 o 
   6   7  10        6.67       -1.83     13.94 o 
   7   7  10        4.10       47.54     16.83 o 
   8   7  10        0.17      109.20     20.65 o 
   0   8  10      407.76      360.15     21.04 o 
   1   8  10       32.61       27.63      8.22 o 
   2   8  10      220.80      208.25      9.48 o 
   3   8  10       20.78       20.86      7.35 o 
   4   8  10        7.65        2.43     19.51 o 
   5   8  10        3.64      -18.94     22.61 o 
   6   8  10        4.67      -35.23     35.23 o 
   7   8  10        0.38      -18.43     18.43 o 
   1   9  10        8.90       22.39     11.49 o 
   2   9  10       79.62       70.95      8.82 o 
   3   9  10       13.07       21.87     11.91 o 
   4   9  10       11.40       28.95     21.39 o 
   5   9  10       12.58       35.55     22.93 o 
   6   9  10        0.28      -33.34     33.34 o 
   0  10  10      173.38      201.86     23.87 o 
   1  10  10       11.08       17.46     12.46 o 
   2  10  10        0.09      -27.85     31.85 o 
   3  10  10      116.83      116.54     13.60 o 
   4  10  10        1.46       -5.34     12.70 o 
   5  10  10        0.12       -9.26     35.59 o 
   1  11  10       13.74       11.42     21.31 o 
   2  11  10        0.10        3.67     29.45 o 
   3  11  10       29.78       13.29     33.19 o 
   1   1  11      768.30      722.98     11.29 o 
   2   1  11        1.45        7.62      4.06 o 
   3   1  11      217.62      165.90      4.87 o 
   4   1  11      872.54      899.12     11.70 o 
   5   1  11     1089.01     1157.60     20.34 o 
   6   1  11      429.45      404.26     14.90 o 
   7   1  11      779.17      903.79     18.60 o 
   8   1  11        1.76       -3.06     13.74 o 
   9   1  11        2.58       15.37     15.20 o 
  10   1  11        3.47       57.61     39.38 o 
   0   2  11        2.16        0.93      2.55 o 
   1   2  11     4312.65     4694.38     48.73 o 
   2   2  11        9.42        7.76      3.72 o 
   3   2  11      249.14      285.16      5.91 o 
   4   2  11        0.90       14.07      5.07 o 
   5   2  11       59.91       77.62      6.27 o 
   6   2  11        3.56        4.64     10.87 o 
   7   2  11      736.34      735.63     15.91 o 
   8   2  11      114.15      118.62     21.23 o 
   9   2  11        1.00       29.57     16.57 o 
  10   2  11       17.85       69.41     26.77 o 
   1   3  11     2631.01     2394.86     17.69 o 
   2   3  11      498.38      479.40      9.17 o 
   3   3  11      242.80      226.83     12.52 o 
   4   3  11      825.11      755.04     22.15 o 
   5   3  11       97.87      110.88     11.14 o 
   6   3  11      171.16      152.81     13.75 o 
   7   3  11       24.82       52.87     13.72 o 
   8   3  11        0.60      -15.97     15.97 o 
   9   3  11       51.53       61.95     25.43 o 
  10   3  11       18.31       -0.82     39.98 o 
   0   4  11     2907.99     3307.14     52.52 o 
   1   4  11      230.00      216.30     10.26 o 
   2   4  11       71.06       77.65      5.35 o 
   3   4  11      245.97      214.17      7.89 o 
   4   4  11       44.96       60.05      8.62 o 
   5   4  11     1018.07     1029.11     19.35 o 
   6   4  11       55.56       62.45     13.51 o 
   7   4  11      294.47      328.17     18.36 o 
   8   4  11        1.45       -4.01     15.44 o 
   9   4  11        6.92       44.66     20.62 o 
  10   4  11        1.01       39.31     42.96 o 
   1   5  11     1907.64     1843.35     31.55 o 
   2   5  11      364.62      342.14     14.30 o 
   3   5  11      106.95       86.61     13.83 o 
   4   5  11      141.03      134.94     17.05 o 
   5   5  11       43.16       50.44     12.42 o 
   6   5  11       11.11       12.32     13.26 o 
   7   5  11       19.51       36.33     14.30 o 
   8   5  11        2.03       12.80     20.09 o 
   9   5  11       18.75       17.59     47.03 o 
   0   6  11       62.72       64.20      5.75 o 
   1   6  11        4.41        8.33      5.46 o 
   2   6  11      466.55      458.92      8.11 o 
   3   6  11       23.89       11.68      7.81 o 
   4   6  11       92.12       98.85     13.47 o 
   5   6  11       30.88       17.43     12.85 o 
   6   6  11        3.56        4.40     13.79 o 
   7   6  11        8.10       34.82     20.53 o 
   8   6  11        4.68       58.30     17.95 o 
   9   6  11       13.39       25.22     27.00 o 
   1   7  11      662.12      666.03     20.43 o 
   2   7  11      143.46      163.49      9.48 o 
   3   7  11      110.99      101.48      8.45 o 
   4   7  11        1.57       -4.51     16.79 o 
   5   7  11      141.83      109.07     13.95 o 
   6   7  11        0.01      -11.64     23.38 o 
   7   7  11        0.10       23.80     16.61 o 
   8   7  11        6.05      113.12     35.13 o 
   0   8  11      118.94      135.84     18.76 o 
   1   8  11        8.84       19.87      7.59 o 
   2   8  11       47.04       52.76      7.71 o 
   3   8  11       26.75       24.79      7.77 o 
   4   8  11       80.18       54.98     11.34 o 
   5   8  11       62.35       23.22     19.27 o 
   6   8  11        0.09        8.96     17.91 o 
   7   8  11        2.60       52.77     33.77 o 
   1   9  11       20.25       30.40     11.45 o 
   2   9  11       13.57       -0.06     11.19 o 
   3   9  11        6.60       29.46     11.75 o 
   4   9  11       15.63       21.48     15.58 o 
   5   9  11        0.12        0.86     47.95 o 
   6   9  11        9.42      -38.27     38.27 o 
   0  10  11       19.45       36.09     20.50 o 
   1  10  11        4.37       18.10     15.99 o 
   2  10  11       22.63        3.63     12.43 o 
   3  10  11       45.78       53.89     13.65 o 
   4  10  11        3.54      -12.18     12.18 o 
   5  10  11        4.90       32.88     28.58 o 
   1  11  11        0.00        3.49     39.12 o 
   2  11  11        0.50       23.32     33.43 o 
   3  11  11       15.43       17.56     65.16 o 
   0   0  12     3772.24     4352.92    101.70 o 
   1   0  12      218.26      173.11      7.63 o 
   2   0  12     4707.03     5020.18    162.89 o 
   3   0  12    17256.63    18574.55    121.82 o 
   4   0  12       30.56       30.45      6.24 o 
   5   0  12       33.25       34.16      9.27 o 
   6   0  12      224.59      227.75     15.27 o 
   7   0  12     3093.79     2996.28     40.47 o 
   8   0  12      132.65      134.40     79.50 o 
   9   0  12     1174.82     1279.75     33.68 o 
  10   0  12        0.37       22.63     37.92 o 
   1   1  12     9524.39    11149.62     83.57 o 
   2   1  12      117.78      115.43      4.51 o 
   3   1  12     4491.80     5158.37     60.10 o 
   4   1  12       23.60       21.97      4.86 o 
   5   1  12      650.18      633.54     12.54 o 
   6   1  12      144.85      145.24      9.52 o 
   7   1  12       82.40       98.16     13.55 o 
   8   1  12      231.05      175.58     25.70 o 
   9   1  12      221.73      218.62     15.89 o 
  10   1  12        0.01      -20.11     20.11 o 
   0   2  12     1260.88     1279.61     30.60 o 
   1   2  12        0.43        8.99      2.79 o 
   2   2  12       28.55       31.97      3.53 o 
   3   2  12      348.88      423.66     13.33 o 
   4   2  12       28.62       27.34      6.27 o 
   5   2  12     3271.26     3178.85     64.68 o 
   6   2  12      527.22      592.74     12.03 o 
   7   2  12     1488.70     1500.14     31.61 o 
   8   2  12       29.65       15.36     14.86 o 
   9   2  12       53.25       15.60     12.90 o 
  10   2  12        0.08        8.49     26.10 o 
   1   3  12      810.66      849.34      8.10 o 
   2   3  12       54.52       27.25      4.19 o 
   3   3  12        0.52       -7.95      7.95 o 
   4   3  12        2.63        6.34     10.05 o 
   5   3  12     1432.66     1446.23     21.09 o 
   6   3  12       11.15       18.67      9.05 o 
   7   3  12       76.71       65.26     12.28 o 
   8   3  12        9.09       -2.26     22.26 o 
   9   3  12       46.92       41.47     24.65 o 
  10   3  12        6.06       22.78     20.59 o 
   0   4  12      224.25      190.82     13.19 o 
   1   4  12     1494.97     1427.15     26.22 o 
   2   4  12       17.53       29.66      5.32 o 
   3   4  12      539.96      595.44     16.67 o 
   4   4  12      347.32      374.08     13.36 o 
   5   4  12       47.73       53.17     12.15 o 
   6   4  12       54.95       73.80     19.08 o 
   7   4  12      851.06      856.40     43.92 o 
   8   4  12       21.20       39.43     18.04 o 
   9   4  12       18.79      -26.63     43.39 o 
  10   4  12        0.53       27.98     23.03 o 
   1   5  12      620.20      579.79     15.76 o 
   2   5  12       24.41       28.67      5.58 o 
   3   5  12      120.06       99.59     13.05 o 
   4   5  12       11.28       15.16     10.73 o 
   5   5  12      603.90      599.33     17.02 o 
   6   5  12       12.15        0.89     13.33 o 
   7   5  12      138.72      167.16     15.27 o 
   8   5  12        2.81       54.22     18.10 o 
   9   5  12        1.36       -1.44     16.87 o 
   0   6  12       11.37       17.53     11.06 o 
   1   6  12      119.13      107.99     10.77 o 
   2   6  12        8.50       11.18      6.02 o 
   3   6  12      774.27      769.59     19.91 o 
   4   6  12        6.81       14.65     19.46 o 
   5   6  12        4.36      -12.84     12.84 o 
   6   6  12        1.85       -8.42     17.92 o 
   7   6  12       25.09       55.07     14.64 o 
   8   6  12        0.34       85.79     18.91 o 
   9   6  12        0.03      188.56     23.97 o 
   1   7  12       31.84       64.44     12.88 o 
   2   7  12       20.31       19.74      7.45 o 
   3   7  12       93.04       72.76      6.97 o 
   4   7  12       56.34       40.24     21.11 o 
   5   7  12        0.57       -4.56     18.77 o 
   6   7  12        0.71      -18.88     27.88 o 
   7   7  12        6.66      -17.01     26.29 o 
   8   7  12        7.71       13.67     15.97 o 
   0   8  12       66.37       68.56     17.94 o 
   1   8  12       17.66       31.21      8.69 o 
   2   8  12      219.63      229.05      9.19 o 
   3   8  12      183.44      179.53     10.97 o 
   4   8  12        0.00        7.45     13.75 o 
   5   8  12        9.23       -2.71     20.91 o 
   6   8  12        0.54        3.78     17.30 o 
   7   8  12        5.93        1.10     31.78 o 
   1   9  12        4.62       14.30     12.84 o 
   2   9  12        0.01      -13.53     13.53 o 
   3   9  12       90.76      115.90     12.75 o 
   4   9  12       18.69        2.59     11.69 o 
   5   9  12        5.19       17.91     22.62 o 
   6   9  12        0.00       40.59     38.91 o 
   0  10  12       75.35       80.93     21.46 o 
   1  10  12       21.58       47.91     26.49 o 
   2  10  12        1.48       -8.70     12.50 o 
   3  10  12       97.43      114.51     26.11 o 
   4  10  12        2.62       28.37     15.65 o 
   5  10  12        0.22       -0.31     40.36 o 
   1  11  12       22.15       41.76     23.19 o 
   2  11  12       17.91       37.83     20.95 o 
   1   1  13       27.73       68.09      7.78 o 
   2   1  13      118.87       53.45      4.18 o 
   3   1  13     1274.51     1399.10     13.43 o 
   4   1  13     1396.21     1527.08     17.46 o 
   5   1  13       40.02       66.97      7.95 o 
   6   1  13      538.15      511.20     16.40 o 
   7   1  13      192.15      190.78     13.78 o 
   8   1  13       11.65       -5.18     17.29 o 
   9   1  13        1.59        3.29     18.44 o 
  10   1  13       11.43       -3.27     34.63 o 
   0   2  13      233.39      231.64      4.43 o 
   1   2  13     2425.22     2717.40     24.99 o 
   2   2  13      121.13      135.91      6.81 o 
   3   2  13        1.36       -1.18      5.02 o 
   4   2  13      825.40      838.69     20.48 o 
   5   2  13      189.23      163.25      9.14 o 
   6   2  13       32.87       41.34      8.93 o 
   7   2  13       31.39       35.77     11.57 o 
   8   2  13      236.46      236.27     23.47 o 
   9   2  13       32.73       85.40     26.38 o 
  10   2  13       71.31       81.76     18.12 o 
   1   3  13      158.62      102.06      5.03 o 
   2   3  13     2383.89     2456.03     50.79 o 
   3   3  13        4.50       16.39      7.50 o 
   4   3  13      880.80      815.91     29.04 o 
   5   3  13       78.60       98.11     11.42 o 
   6   3  13       37.89       48.54     14.94 o 
   7   3  13      106.13      137.70     13.14 o 
   8   3  13       20.20      -20.97     20.97 o 
   9   3  13        3.10       20.62     20.47 o 
  10   3  13       82.86      146.74     22.71 o 
   0   4  13     3771.54     3947.91     32.83 o 
   1   4  13       89.16       94.77      5.35 o 
   2   4  13        5.68        1.75      5.80 o 
   3   4  13      330.39      305.13     21.63 o 
   4   4  13      144.27      144.65     11.41 o 
   5   4  13      688.80      577.26     16.53 o 
   6   4  13       47.99       43.78     12.46 o 
   7   4  13       44.34       91.45     14.83 o 
   8   4  13       74.19      121.88     16.63 o 
   9   4  13       17.41      -10.99     53.22 o 
   1   5  13       19.78       22.08      5.96 o 
   2   5  13       81.56       81.90      5.94 o 
   3   5  13       12.93        8.99      8.40 o 
   4   5  13      196.30      167.28     17.79 o 
   5   5  13       56.75       54.10     12.28 o 
   6   5  13        2.54       -2.59     12.96 o 
   7   5  13        2.79       51.67     17.63 o 
   8   5  13       19.68       82.78     18.61 o 
   9   5  13       15.86       87.48     36.39 o 
   0   6  13      537.52      529.69     25.56 o 
   1   6  13        2.52       11.20      6.49 o 
   2   6  13      301.39      312.74      8.01 o 
   3   6  13      281.39      270.85     13.27 o 
   4   6  13      288.75      262.28     29.33 o 
   5   6  13        8.70       -2.26     11.74 o 
   6   6  13       50.32       54.99     26.16 o 
   7   6  13        5.33        7.22     14.53 o 
   8   6  13        0.87       -0.41     58.04 o 
   1   7  13      152.42      159.50      8.24 o 
   2   7  13      155.04      142.42      7.82 o 
   3   7  13        4.13        4.63      6.32 o 
   4   7  13       16.98       16.34     10.77 o 
   5   7  13        9.36      -15.42     15.42 o 
   6   7  13       21.23       33.71     15.86 o 
   7   7  13       31.95       19.24     27.53 o 
   8   7  13       39.97      -17.99     17.99 o 
   0   8  13       96.12       97.99     18.56 o 
   1   8  13       18.50       29.71      8.84 o 
   2   8  13      182.89      161.93      9.22 o 
   3   8  13        5.30        3.72      7.41 o 
   4   8  13      113.55      125.71     11.58 o 
   5   8  13       21.52       -7.50     13.41 o 
   6   8  13        1.21       15.76     28.18 o 
   7   8  13        1.79        3.73     48.78 o 
   1   9  13       12.98       23.53     13.49 o 
   2   9  13       46.43       50.74     19.63 o 
   3   9  13       11.39       31.61     12.17 o 
   4   9  13      118.50      113.39     14.40 o 
   5   9  13        1.15       36.97     12.35 o 
   6   9  13        0.07      -15.24     15.24 o 
   0  10  13        3.24       16.57     19.85 o 
   1  10  13        0.17       12.65     30.72 o 
   2  10  13       83.08      105.71     19.55 o 
   3  10  13       10.37       18.07     25.17 o 
   4  10  13        5.68       51.96     16.78 o 
   1  11  13       38.72       88.22     31.04 o 
   2  11  13        2.41       18.82     14.68 o 
   0   0  14      337.97      523.87     26.49 o 
   1   0  14      884.95     1099.07     29.33 o 
   2   0  14     2254.49     2000.22    390.45 o 
   3   0  14        0.34       -3.51      6.67 o 
   4   0  14      587.16      548.84      9.44 o 
   5   0  14      381.75      344.10     13.77 o 
   6   0  14      751.10      682.28     37.82 o 
   7   0  14     1451.73     1463.44     30.35 o 
   8   0  14       36.25       25.52     31.34 o 
   9   0  14       11.74       39.14     31.64 o 
  10   0  14        1.35       53.75     33.58 o 
   1   1  14     1273.18     1488.03     12.13 o 
   2   1  14       39.49       44.14      2.97 o 
   3   1  14      266.90      236.38      8.98 o 
   4   1  14       31.00       20.19      5.07 o 
   5   1  14      147.38      155.41      7.87 o 
   6   1  14      123.08      123.27      9.54 o 
   7   1  14      266.04      264.75     12.90 o 
   8   1  14      709.53      678.14     18.32 o 
   9   1  14      314.51      331.14     17.94 o 
  10   1  14        1.40       24.65     13.41 o 
   0   2  14        5.75        5.58      5.01 o 
   1   2  14       58.17       45.75      4.43 o 
   2   2  14       63.52       66.23      2.82 o 
   3   2  14     3532.72     3151.62     54.53 o 
   4   2  14      455.08      360.76      9.19 o 
   5   2  14       11.75       -4.72      7.14 o 
   6   2  14      125.97      103.80      9.07 o 
   7   2  14     1161.36     1134.26     28.60 o 
   8   2  14       21.45       29.92     13.60 o 
   9   2  14        8.53       16.50     16.56 o 
  10   2  14       46.86       34.67     17.14 o 
   1   3  14       52.65       56.24      3.71 o 
   2   3  14      100.19       90.69      4.93 o 
   3   3  14        1.03       -4.60      4.60 o 
   4   3  14      664.79      677.66     23.23 o 
   5   3  14        1.06       -1.70     11.34 o 
   6   3  14        6.69        6.81     10.66 o 
   7   3  14       10.63       33.24     14.57 o 
   8   3  14       24.12       11.02     24.44 o 
   9   3  14      110.88      110.26     34.87 o 
  10   3  14       58.55       36.20     21.23 o 
   0   4  14     2005.49     2074.77     19.38 o 
   1   4  14      409.43      350.45      6.79 o 
   2   4  14      157.18      105.31      7.36 o 
   3   4  14        5.30        6.45      8.24 o 
   4   4  14       22.76       21.38     10.01 o 
   5   4  14     1343.49     1339.17     44.12 o 
   6   4  14      224.15      240.28     21.65 o 
   7   4  14      117.08      168.38     15.26 o 
   8   4  14        2.98       67.75     15.61 o 
   9   4  14       22.35       83.93     71.78 o 
   1   5  14       11.23        9.95     12.06 o 
   2   5  14      433.21      421.51      8.32 o 
   3   5  14      123.27      103.88     10.59 o 
   4   5  14      515.27      448.15     27.26 o 
   5   5  14        0.21        5.35     11.39 o 
   6   5  14       13.14       12.32     14.93 o 
   7   5  14       47.82       59.95     14.72 o 
   8   5  14       65.84      106.66     32.73 o 
   9   5  14       11.10      136.10     77.56 o 
   0   6  14       70.82       67.78     11.60 o 
   1   6  14        0.21        4.93      8.43 o 
   2   6  14      120.77      110.24      7.31 o 
   3   6  14      755.00      765.25     14.48 o 
   4   6  14       90.68       95.07     11.13 o 
   5   6  14        7.04       -7.17     12.54 o 
   6   6  14      258.68      314.98     35.82 o 
   7   6  14       86.04      142.31     53.93 o 
   8   6  14        8.90       -8.69     17.87 o 
   1   7  14      551.49      598.38     10.57 o 
   2   7  14        1.90       -1.02      6.85 o 
   3   7  14        3.64        0.04      7.10 o 
   4   7  14      100.48      112.11     11.60 o 
   5   7  14       13.62       17.99     19.01 o 
   6   7  14        2.60       14.76     15.14 o 
   7   7  14        0.24      -16.04     16.04 o 
   8   7  14       10.23       -0.10     32.35 o 
   0   8  14       21.77        5.44     11.21 o 
   1   8  14       11.11       13.59      9.35 o 
   2   8  14       62.74       72.98     14.49 o 
   3   8  14       29.62       47.24     16.51 o 
   4   8  14        0.01       10.25     12.96 o 
   5   8  14        9.10       20.25     13.07 o 
   6   8  14       23.48       -2.74     32.01 o 
   7   8  14       10.13       -4.27     40.75 o 
   1   9  14        3.16       43.26     22.56 o 
   2   9  14      122.26      121.16     15.17 o 
   3   9  14       15.03       11.18     11.70 o 
   4   9  14        1.04        7.78      8.89 o 
   5   9  14        9.04       37.49     10.45 o 
   6   9  14        2.61       -8.31     26.26 o 
   0  10  14      149.22      168.71     24.37 o 
   1  10  14        6.57       37.06     14.12 o 
   2  10  14       10.07       34.13     19.15 o 
   3  10  14       35.85       38.15     19.06 o 
   4  10  14       15.94       -1.95     49.64 o 
   1  11  14        0.13       21.28     14.97 o 
   1   1  15      241.78      231.45      7.08 o 
   2   1  15     2260.79     2079.31     34.24 o 
   3   1  15      284.19      275.62      6.30 o 
   4   1  15      308.78      281.06     13.30 o 
   5   1  15       61.47       43.89     11.63 o 
   6   1  15       42.22       52.02      9.33 o 
   7   1  15       11.33       40.28     10.79 o 
   8   1  15       23.88       13.05     11.96 o 
   9   1  15        5.82      -20.01     20.01 o 
  10   1  15        3.73      -12.29     12.29 o 
   0   2  15      321.54      341.71      7.05 o 
   1   2  15      679.11      696.73      5.01 o 
   2   2  15      563.41      572.90     14.98 o 
   3   2  15       52.22       61.12      5.11 o 
   4   2  15        0.89       -5.69      5.69 o 
   5   2  15       85.62       50.05      7.26 o 
   6   2  15        6.01       -3.85      9.38 o 
   7   2  15      122.52      154.65     14.67 o 
   8   2  15      308.66      323.06     19.11 o 
   9   2  15        1.64       19.17     15.85 o 
  10   2  15        4.63       42.32     16.71 o 
   1   3  15       48.14       55.94      4.36 o 
   2   3  15        1.94        9.64      3.94 o 
   3   3  15       87.01       63.32      5.21 o 
   4   3  15      239.58      258.34     15.05 o 
   5   3  15      645.30      605.40     22.45 o 
   6   3  15       58.68       49.73     11.10 o 
   7   3  15        3.79       27.88     15.09 o 
   8   3  15       11.28       48.24     39.05 o 
   9   3  15        0.03       82.26     62.29 o 
   0   4  15      317.61      339.58     11.28 o 
   1   4  15        1.84        2.70      5.38 o 
   2   4  15       36.09       36.96      5.23 o 
   3   4  15        0.66        9.47      8.49 o 
   4   4  15       24.53       14.81      9.97 o 
   5   4  15       18.59       25.69     11.42 o 
   6   4  15      350.27      387.96     30.63 o 
   7   4  15       18.69       48.83     14.64 o 
   8   4  15       14.12       64.35     31.95 o 
   9   4  15        1.27      193.65    136.66 o 
   1   5  15      342.58      352.69      8.87 o 
   2   5  15      171.64      158.55      8.85 o 
   3   5  15      448.77      444.23      9.67 o 
   4   5  15        4.18      -13.08     13.08 o 
   5   5  15        0.17        5.06     11.30 o 
   6   5  15      171.57      215.60     27.37 o 
   7   5  15       23.33       -1.34     16.81 o 
   8   5  15       10.65       13.50     17.14 o 
   9   5  15        1.40      103.32     57.29 o 
   0   6  15      263.05      278.13     12.04 o 
   1   6  15        1.19        9.51      8.02 o 
   2   6  15      200.91      190.50      9.33 o 
   3   6  15      185.55      158.60     13.89 o 
   4   6  15        1.28       15.20     10.52 o 
   5   6  15        0.52      -10.98     10.98 o 
   6   6  15       10.75       41.25     13.69 o 
   7   6  15       38.48       -6.91     44.96 o 
   8   6  15        4.69      -21.80     21.80 o 
   1   7  15       57.56       82.50      8.65 o 
   2   7  15        0.62        0.34      9.55 o 
   3   7  15        3.45       10.55      6.76 o 
   4   7  15      658.85      707.37     15.46 o 
   5   7  15        0.06       -7.65     11.31 o 
   6   7  15       26.80       85.24     29.11 o 
   7   7  15       22.65       40.02     20.40 o 
   0   8  15        1.02       -6.71     10.53 o 
   1   8  15       47.70       59.83     15.10 o 
   2   8  15      366.21      366.32     11.77 o 
   3   8  15       89.95      123.20     18.58 o 
   4   8  15       62.63       51.73     24.59 o 
   5   8  15       50.94       61.53     41.93 o 
   6   8  15        2.89       -7.64     48.76 o 
   1   9  15       17.23       11.93     28.81 o 
   2   9  15      115.42      154.83     21.02 o 
   3   9  15       20.56      -12.65     12.65 o 
   4   9  15        0.93       40.41     21.07 o 
   5   9  15        2.22       -9.27      9.27 o 
   0  10  15      393.99      447.31     29.27 o 
   1  10  15       10.81       39.19     24.86 o 
   2  10  15       10.46       15.25     13.51 o 
   3  10  15        5.23      -10.54     13.07 o 
   4  10  15        0.40       26.22     14.99 o 
   0   0  16      237.47      203.42     12.37 o 
   1   0  16        4.77       13.47      6.60 o 
   2   0  16       72.69       54.39      5.01 o 
   3   0  16     1010.53     1038.80     19.06 o 
   4   0  16       34.76       18.35      9.41 o 
   5   0  16        3.37        7.30     10.49 o 
   6   0  16       72.62       71.42     27.04 o 
   7   0  16       21.90       22.83     14.90 o 
   8   0  16       81.31      136.36     19.62 o 
   9   0  16      182.08      120.48     17.92 o 
  10   0  16       12.20       53.00     17.83 o 
   1   1  16       17.73       30.30      3.25 o 
   2   1  16      352.28      302.81      7.33 o 
   3   1  16      297.05      303.56     11.95 o 
   4   1  16        7.26        2.69      5.34 o 
   5   1  16       30.75       16.00      7.62 o 
   6   1  16        0.78       -2.22      8.88 o 
   7   1  16      304.56      319.00     12.74 o 
   8   1  16       60.02       79.49     14.91 o 
   9   1  16       73.66      101.04     12.64 o 
  10   1  16       18.05       95.66     34.57 o 
   0   2  16     2278.74     2279.49     18.10 o 
   1   2  16     1423.25     1446.33     25.04 o 
   2   2  16     1241.99     1259.30      9.27 o 
   3   2  16        9.98        4.93      4.58 o 
   4   2  16      241.24      169.69     11.21 o 
   5   2  16      147.59      119.22      7.64 o 
   6   2  16        3.92       -9.30      9.30 o 
   7   2  16       50.18       69.44     12.39 o 
   8   2  16       18.27       71.90     31.98 o 
   9   2  16       23.98       71.54     22.23 o 
   1   3  16       90.25       81.48      5.99 o 
   2   3  16      352.42      295.75      7.00 o 
   3   3  16       21.39       19.56      6.14 o 
   4   3  16      465.44      453.26     15.13 o 
   5   3  16       97.48       67.32      9.55 o 
   6   3  16      251.04      253.26     12.60 o 
   7   3  16      141.18      140.09     13.93 o 
   8   3  16       29.95       32.56     32.19 o 
   9   3  16       81.14      218.29     79.84 o 
   0   4  16      237.79      253.49     12.68 o 
   1   4  16       31.03       34.78      7.19 o 
   2   4  16       12.12       20.18      5.59 o 
   3   4  16     1941.87     1754.48     53.86 o 
   4   4  16       16.56        6.13      8.84 o 
   5   4  16        0.03       14.40     10.36 o 
   6   4  16        7.13       11.47     12.33 o 
   7   4  16       78.21       37.81     20.79 o 
   8   4  16       19.02       12.79     14.57 o 
   9   4  16        9.99       49.76     63.04 o 
   1   5  16      189.70      205.92     16.00 o 
   2   5  16       28.08       34.71      6.33 o 
   3   5  16       73.34       54.98      8.43 o 
   4   5  16       26.89       15.12      9.43 o 
   5   5  16       95.19       85.43     15.03 o 
   6   5  16       30.90       38.06     12.32 o 
   7   5  16        2.56       -3.87     18.62 o 
   8   5  16       37.39       -3.48     17.97 o 
   0   6  16      320.17      350.22     12.85 o 
   1   6  16       92.03       99.43     10.36 o 
   2   6  16        0.28        1.60     10.43 o 
   3   6  16       81.66       55.76      7.74 o 
   4   6  16      498.25      486.35     15.44 o 
   5   6  16       77.28       90.32     18.63 o 
   6   6  16        9.18      -12.42     12.42 o 
   7   6  16       77.54       73.89     58.22 o 
   8   6  16        1.80       42.87     32.22 o 
   1   7  16       33.82       25.31      7.39 o 
   2   7  16       76.49       67.97      8.62 o 
   3   7  16       21.06       27.69      8.94 o 
   4   7  16        4.92       25.04      7.87 o 
   5   7  16       11.62       31.41     11.04 o 
   6   7  16       12.59       -4.94     20.60 o 
   7   7  16       68.78       57.05     19.80 o 
   0   8  16        1.59       -2.05     11.49 o 
   1   8  16        1.21      -11.23     11.23 o 
   2   8  16      272.99      320.47     14.88 o 
   3   8  16       34.37       50.75     10.57 o 
   4   8  16       38.29       24.81      8.55 o 
   5   8  16        3.40        9.92     13.43 o 
   6   8  16        6.26       28.79     36.50 o 
   1   9  16        3.36       21.37     19.97 o 
   2   9  16       58.62      118.05     13.04 o 
   3   9  16        4.85      -11.13     11.13 o 
   4   9  16       47.12      104.98     11.68 o 
   5   9  16        1.91       -9.38      9.38 o 
   0  10  16       94.96      166.99     26.05 o 
   1  10  16        6.89       -6.73     28.78 o 
   2  10  16        2.06       23.42     13.26 o 
   3  10  16       27.35       12.44     21.85 o 
   1   1  17      741.06      765.00     10.25 o 
   2   1  17      454.53      417.71     11.95 o 
   3   1  17      148.46      112.29      7.64 o 
   4   1  17      176.09      181.94      7.46 o 
   5   1  17        0.05       -7.31      7.31 o 
   6   1  17        4.58       12.17     13.51 o 
   7   1  17       10.02        9.25     12.61 o 
   8   1  17       78.24      151.52     37.64 o 
   9   1  17        0.01      126.41     37.44 o 
   0   2  17       16.94       26.20      8.15 o 
   1   2  17       31.75       35.61      4.24 o 
   2   2  17       21.66       34.45      5.33 o 
   3   2  17       13.56       21.14      4.74 o 
   4   2  17       59.11       66.70      5.95 o 
   5   2  17        1.84        2.00      7.53 o 
   6   2  17       11.53       -9.40      9.40 o 
   7   2  17        7.13       -1.07     13.43 o 
   8   2  17        1.49       30.29     15.64 o 
   9   2  17       17.07       89.86     39.89 o 
   1   3  17      696.15      638.22     12.79 o 
   2   3  17      312.06      329.68      5.97 o 
   3   3  17      177.37      176.07      9.00 o 
   4   3  17       41.83       67.59     10.14 o 
   5   3  17       37.52       17.23      8.88 o 
   6   3  17        1.03       -9.05     10.34 o 
   7   3  17       39.04       -0.56     21.41 o 
   8   3  17       18.95      -13.82     13.82 o 
   9   3  17       15.22       41.50     40.51 o 
   0   4  17      258.81      266.54     14.19 o 
   1   4  17        8.73       23.78      6.82 o 
   2   4  17       44.50       36.31      6.27 o 
   3   4  17       53.15       50.31      6.71 o 
   4   4  17       23.72       22.04      8.72 o 
   5   4  17      212.33      178.59     30.23 o 
   6   4  17       60.13       51.16     12.44 o 
   7   4  17        0.09      -14.18     14.18 o 
   8   4  17        1.97       22.96     24.58 o 
   9   4  17       11.30      -16.88     16.88 o 
   1   5  17      198.32      196.49     11.15 o 
   2   5  17      187.64      150.80      9.61 o 
   3   5  17      103.98       76.02      6.94 o 
   4   5  17      207.16      216.26     11.71 o 
   5   5  17       16.88       18.94     11.27 o 
   6   5  17        0.11      -12.22     12.22 o 
   7   5  17       18.77        7.51     14.29 o 
   8   5  17       10.96       -3.53     26.56 o 
   0   6  17       94.57       57.41      9.84 o 
   1   6  17       35.60       30.94      7.38 o 
   2   6  17       11.63       12.09      7.02 o 
   3   6  17      269.77      272.81      9.33 o 
   4   6  17       58.23       68.09     10.22 o 
   5   6  17       40.91      121.77     55.78 o 
   6   6  17       40.22        2.02     13.81 o 
   7   6  17        4.76       -6.21     16.89 o 
   8   6  17        2.23       19.51     16.06 o 
   1   7  17       36.24       35.16      7.40 o 
   2   7  17      187.00      183.94      9.58 o 
   3   7  17        0.61       20.67      7.24 o 
   4   7  17        4.10        2.23      9.65 o 
   5   7  17       10.20       12.86     11.56 o 
   6   7  17        4.11       -4.48     13.94 o 
   0   8  17       42.51       44.16     12.48 o 
   1   8  17       44.07       52.03     14.06 o 
   2   8  17        8.87       24.92      9.80 o 
   3   8  17       52.70       36.79     11.60 o 
   4   8  17        3.03       16.09      8.94 o 
   5   8  17        1.19       -8.71      8.71 o 
   6   8  17        0.22       44.30     26.62 o 
   1   9  17        3.90        6.29     14.16 o 
   2   9  17       60.11       64.81     11.43 o 
   3   9  17       43.35       27.46     13.08 o 
   4   9  17       18.77       62.72     23.56 o 
   5   9  17        4.27      -11.71     11.71 o 
   0  10  17      195.41      237.79     29.11 o 
   1  10  17        1.88      -13.49     20.46 o 
   2  10  17        4.95       68.87     20.24 o 
   3  10  17        2.19       19.39     17.73 o 
   0   0  18     2515.80     2441.15     29.99 o 
   1   0  18      146.45      115.61      8.85 o 
   2   0  18     1337.77     1218.23    107.99 o 
   3   0  18       12.98       26.22      7.62 o 
   4   0  18      107.44      131.85      9.70 o 
   5   0  18        3.52        0.20     14.34 o 
   6   0  18       54.69       68.12     12.88 o 
   7   0  18        5.00       18.66     21.49 o 
   8   0  18       15.67        5.04     14.67 o 
   9   0  18       85.04      231.64     84.75 o 
   1   1  18      293.63      316.78     15.14 o 
   2   1  18        2.00        7.93      5.67 o 
   3   1  18        4.92        0.46      5.11 o 
   4   1  18      352.14      343.55      7.94 o 
   5   1  18        0.96       -8.93      8.93 o 
   6   1  18        4.64        1.62      8.51 o 
   7   1  18        0.89       22.15     14.83 o 
   8   1  18       99.55       77.96     10.97 o 
   9   1  18        0.41       62.88     11.56 o 
   0   2  18      239.28      240.28     14.04 o 
   1   2  18      221.02      223.46      9.02 o 
   2   2  18       80.26       81.67      6.29 o 
   3   2  18      338.88      330.08     16.09 o 
   4   2  18       39.08       41.83      5.99 o 
   5   2  18        7.70        0.02      7.17 o 
   6   2  18       70.83       73.78      8.60 o 
   7   2  18       53.43       17.78     25.59 o 
   8   2  18       13.87       13.17     30.77 o 
   9   2  18        0.09       29.74     22.11 o 
   1   3  18       10.08       15.58      4.67 o 
   2   3  18        0.60       -2.92      7.24 o 
   3   3  18       16.39        9.13      8.61 o 
   4   3  18       70.15       77.98      8.80 o 
   5   3  18        3.37        0.73      9.27 o 
   6   3  18       42.66       38.23     12.87 o 
   7   3  18       12.62        3.29     12.85 o 
   8   3  18       50.86        5.38     14.28 o 
   9   3  18        8.52       96.27     41.84 o 
   0   4  18     2519.01     2458.44     34.18 o 
   1   4  18       17.39       14.89      8.31 o 
   2   4  18      532.08      498.40     12.87 o 
   3   4  18      128.03       96.91      6.68 o 
   4   4  18       38.80       34.59      8.65 o 
   5   4  18       24.07       17.89     12.73 o 
   6   4  18        0.09      -12.63     12.63 o 
   7   4  18       35.96       38.33     17.01 o 
   8   4  18        2.21       31.73     25.20 o 
   1   5  18      158.39      127.40      8.03 o 
   2   5  18      177.82      182.73     11.89 o 
   3   5  18       17.49       28.87      6.98 o 
   4   5  18       30.43       38.29     10.31 o 
   5   5  18        3.37        0.93     12.10 o 
   6   5  18       88.71       53.11     12.22 o 
   7   5  18        1.57      -12.96     12.96 o 
   8   5  18        1.99       26.82     27.84 o 
   0   6  18       23.01       21.49     10.80 o 
   1   6  18        0.19       -4.21      7.13 o 
   2   6  18      247.10      222.83      9.40 o 
   3   6  18       26.13       45.56      7.81 o 
   4   6  18        5.13       -7.11      7.11 o 
   5   6  18        3.14       19.04     20.87 o 
   6   6  18        0.95      -14.30     14.30 o 
   7   6  18        7.71      -19.20     19.20 o 
   1   7  18      209.84      208.67      9.17 o 
   2   7  18       26.21       45.82      8.30 o 
   3   7  18        0.16        1.54      7.89 o 
   4   7  18      155.18      148.95      9.05 o 
   5   7  18       16.80       23.87     12.94 o 
   6   7  18        0.54      -19.17     28.48 o 
   0   8  18      263.04      333.88     16.24 o 
   1   8  18       26.40       36.60      8.24 o 
   2   8  18        0.01        6.29     18.90 o 
   3   8  18        7.12       -7.54      8.23 o 
   4   8  18       11.47       42.43     18.21 o 
   5   8  18       50.43       34.10      9.40 o 
   6   8  18        3.16       35.75     14.06 o 
   1   9  18       21.33      -25.11     30.28 o 
   2   9  18       42.92       53.45     38.30 o 
   3   9  18        1.59       14.50      9.91 o 
   4   9  18        0.15       20.97     30.00 o 
   0  10  18       25.54       94.61     25.53 o 
   1  10  18        0.24      -24.38     24.38 o 
   2  10  18        9.23       83.07     20.77 o 
   1   1  19     1885.87     1912.05     14.52 o 
   2   1  19      233.38      210.49     13.19 o 
   3   1  19       43.84       54.70     13.09 o 
   4   1  19        3.23        2.32      8.09 o 
   5   1  19       69.88       75.24     10.36 o 
   6   1  19       72.68       69.50     12.87 o 
   7   1  19      143.44      188.32     20.60 o 
   8   1  19        2.18      -13.72     13.72 o 
   9   1  19       12.04       -0.34     91.14 o 
   0   2  19        0.01       27.15     19.46 o 
   1   2  19      263.22      298.68      7.63 o 
   2   2  19      109.14      114.57      7.01 o 
   3   2  19        0.79       -3.05      6.05 o 
   4   2  19        6.56       14.65      6.01 o 
   5   2  19       13.64       13.07      8.04 o 
   6   2  19       18.15       -4.68      8.89 o 
   7   2  19       15.18        2.77     12.16 o 
   8   2  19        0.33       11.23     20.33 o 
   9   2  19        0.22       -0.24     69.18 o 
   1   3  19      652.89      627.73     22.04 o 
   2   3  19       16.95        5.42      8.36 o 
   3   3  19      116.71      113.34      9.54 o 
   4   3  19       82.24       68.04      9.75 o 
   5   3  19      191.81      160.71     16.42 o 
   6   3  19        6.01      -11.12     13.64 o 
   7   3  19        4.70       12.94     13.09 o 
   8   3  19       42.24       33.65     18.11 o 
   9   3  19        0.05       80.62     45.16 o 
   0   4  19      803.13      777.03     15.58 o 
   1   4  19      350.37      306.29      8.45 o 
   2   4  19       92.82       77.99     10.42 o 
   3   4  19      139.87      148.87     13.14 o 
   4   4  19       83.86       94.15      9.34 o 
   5   4  19        0.22       -8.45     10.17 o 
   6   4  19        4.08      -16.02     16.02 o 
   7   4  19        3.16       -1.05     15.61 o 
   8   4  19       14.30       37.22     21.53 o 
   1   5  19      417.58      423.72      9.74 o 
   2   5  19       11.22       23.61      7.67 o 
   3   5  19       22.80       42.41     10.59 o 
   4   5  19        6.45       26.79     14.82 o 
   5   5  19        0.24        0.98     10.74 o 
   6   5  19       40.16       14.58     12.31 o 
   7   5  19        4.42      -12.36     12.36 o 
   8   5  19       10.05       74.08     76.83 o 
   0   6  19       27.50       24.74     16.92 o 
   1   6  19       86.17       80.50      7.93 o 
   2   6  19      228.35      226.85     12.78 o 
   3   6  19      134.18       93.40     17.42 o 
   4   6  19        9.09       12.86      7.29 o 
   5   6  19        0.27        7.14     11.32 o 
   6   6  19       18.49        6.62     13.95 o 
   7   6  19        2.48       -2.51     18.82 o 
   1   7  19       79.19       88.24     15.89 o 
   2   7  19        5.78       17.44     14.97 o 
   3   7  19       76.19       57.10      8.71 o 
   4   7  19       27.97       51.47     12.43 o 
   5   7  19       21.85       17.33     21.12 o 
   6   7  19        2.91      -23.39     24.86 o 
   0   8  19      114.92      142.70     14.98 o 
   1   8  19       28.05       17.54     11.37 o 
   2   8  19        5.25       -3.70     14.68 o 
   3   8  19        4.53       -8.03     19.71 o 
   4   8  19       14.19       39.47     15.90 o 
   5   8  19       24.36       28.97     11.08 o 
   1   9  19       46.65       24.46     10.68 o 
   2   9  19        4.60       -9.80     24.45 o 
   3   9  19       18.15       42.58     18.29 o 
   4   9  19       21.17       -9.19     23.67 o 
   0  10  19        0.71       71.43     25.87 o 
   1  10  19        0.34      -21.95     21.95 o 
   0   0  20     2927.40     3100.02     34.94 o 
   1   0  20       12.23        6.20      5.48 o 
   2   0  20      128.08      140.95     10.94 o 
   3   0  20      981.63      912.95     15.21 o 
   4   0  20        4.78       -6.27      8.19 o 
   5   0  20      632.81      562.32     20.57 o 
   6   0  20      470.37      455.10     18.59 o 
   7   0  20       48.69       90.84     30.98 o 
   8   0  20        6.94       -5.08     19.17 o 
   9   0  20        2.30       23.41     34.14 o 
   1   1  20      620.92      623.48     15.58 o 
   2   1  20      142.23      155.03      8.40 o 
   3   1  20        1.41        3.38     14.94 o 
   4   1  20       21.43       13.71      6.25 o 
   5   1  20        1.13        5.25      7.13 o 
   6   1  20       39.86       20.99      9.79 o 
   7   1  20       21.94       28.26     11.83 o 
   8   1  20      124.87      125.65     11.29 o 
   9   1  20        0.54       40.00    107.39 o 
   0   2  20     1640.22     1745.44     19.75 o 
   1   2  20        6.35       16.85      6.90 o 
   2   2  20     1289.87     1316.79     17.21 o 
   3   2  20       44.86       63.01     13.43 o 
   4   2  20      187.59      175.06     10.05 o 
   5   2  20       39.71       30.29      7.75 o 
   6   2  20        0.65       -1.33     16.83 o 
   7   2  20       58.75       81.44     12.83 o 
   8   2  20       43.25       69.02     13.97 o 
   9   2  20        0.07      110.07     35.68 o 
   1   3  20      303.86      334.13     28.48 o 
   2   3  20        1.62       -4.64      8.53 o 
   3   3  20       39.98       55.86     16.55 o 
   4   3  20       42.98       43.99      9.82 o 
   5   3  20       28.05       21.49     11.46 o 
   6   3  20       25.03      -15.84     15.84 o 
   7   3  20        9.87       -9.61     21.13 o 
   8   3  20       49.80       80.47     26.49 o 
   0   4  20       70.82       61.71     10.44 o 
   1   4  20      170.47      204.98      9.96 o 
   2   4  20        2.36        8.36     11.07 o 
   3   4  20      162.31      158.66     25.84 o 
   4   4  20       31.60       35.60     10.29 o 
   5   4  20       33.84       30.45     11.43 o 
   6   4  20      209.37      179.60     16.49 o 
   7   4  20        2.58      -29.36     29.36 o 
   8   4  20       20.65      100.58     28.66 o 
   1   5  20        0.12        2.73      7.21 o 
   2   5  20      198.11      204.89     12.77 o 
   3   5  20        5.48       19.13     14.68 o 
   4   5  20       29.49       35.55     14.81 o 
   5   5  20       57.44       49.36     10.92 o 
   6   5  20        0.13       -4.82     13.93 o 
   7   5  20       12.75        0.32     31.05 o 
   0   6  20      294.85      295.26     17.35 o 
   1   6  20       81.94       77.08      8.23 o 
   2   6  20      311.35      343.36     18.79 o 
   3   6  20      393.94      343.08     14.32 o 
   4   6  20       15.51       29.84     10.76 o 
   5   6  20       31.91       27.23     12.29 o 
   6   6  20       17.97        4.35     18.05 o 
   7   6  20       23.94       30.06     21.86 o 
   1   7  20        0.12        5.15      9.63 o 
   2   7  20       11.90       13.90     10.22 o 
   3   7  20       34.98       15.91     11.19 o 
   4   7  20        3.17       29.28     11.43 o 
   5   7  20       35.21       18.55     24.53 o 
   6   7  20        0.00      -19.50     19.50 o 
   0   8  20       22.93       41.80     16.10 o 
   1   8  20       80.01       71.52     11.68 o 
   2   8  20        4.99       -9.75     25.68 o 
   3   8  20        7.90       35.88     16.63 o 
   4   8  20       65.00       43.93     17.87 o 
   5   8  20       66.28      103.15     19.76 o 
   1   9  20       30.43       28.04     11.74 o 
   2   9  20        0.26       37.62     15.82 o 
   3   9  20       17.29       80.92     12.02 o 
   1   1  21       43.71       67.03      8.85 o 
   2   1  21      391.02      431.13     12.68 o 
   3   1  21      145.13      132.82      9.17 o 
   4   1  21       37.19       49.17     10.15 o 
   5   1  21      213.30      231.95      9.69 o 
   6   1  21       56.67       63.99     19.07 o 
   7   1  21        0.04       -3.24     28.39 o 
   8   1  21        0.59       12.95     10.31 o 
   0   2  21      149.57      204.98     23.87 o 
   1   2  21     1507.25     1519.67     27.99 o 
   2   2  21       16.73       12.10      7.31 o 
   3   2  21       15.62       11.59      6.91 o 
   4   2  21        0.52       12.27      6.44 o 
   5   2  21       76.67       61.99     10.33 o 
   6   2  21       21.46      -11.55     11.55 o 
   7   2  21        2.16      -13.26     14.68 o 
   8   2  21        1.97       29.95     14.40 o 
   1   3  21     1212.24     1224.60     42.66 o 
   2   3  21      145.40      135.71     11.33 o 
   3   3  21       45.15       30.85      9.30 o 
   4   3  21      948.65      842.74     16.06 o 
   5   3  21       23.39       55.61     25.56 o 
   6   3  21        8.74      -12.31     12.31 o 
   7   3  21      122.15       75.19     26.01 o 
   8   3  21       10.76       35.27     14.75 o 
   0   4  21       19.68       -1.51     15.70 o 
   1   4  21      211.82      227.65     14.45 o 
   2   4  21       57.98       72.52     11.71 o 
   3   4  21       80.14       77.47     11.85 o 
   4   4  21       16.20       35.85     17.90 o 
   5   4  21       15.46        3.91      9.00 o 
   6   4  21       22.65       22.19     14.38 o 
   7   4  21        0.04        6.76     29.91 o 
   8   4  21        2.75       36.25     39.22 o 
   1   5  21       23.40       34.70      9.34 o 
   2   5  21      356.88      371.72     29.01 o 
   3   5  21      389.76      387.85     30.41 o 
   4   5  21       20.39       34.27     14.33 o 
   5   5  21      109.14       93.76     11.39 o 
   6   5  21      148.23      164.81     29.49 o 
   7   5  21        8.76       40.36     31.17 o 
   0   6  21      202.36      172.92     15.43 o 
   1   6  21        8.78       16.55     11.31 o 
   2   6  21       35.96       44.03     10.67 o 
   3   6  21        0.01       18.35     12.04 o 
   4   6  21       16.16       35.10     16.13 o 
   5   6  21       67.55       72.82     11.45 o 
   6   6  21        0.01       16.80     13.84 o 
   7   6  21       49.79      115.55     29.25 o 
   1   7  21        0.97       -2.80      9.58 o 
   2   7  21       69.93       51.11      9.35 o 
   3   7  21       14.25       20.56     11.55 o 
   4   7  21       38.38       66.87     11.66 o 
   5   7  21       10.09       50.79     13.64 o 
   6   7  21        0.24      -18.93     18.93 o 
   0   8  21        1.50       13.90     22.96 o 
   1   8  21        1.69        8.76      9.44 o 
   2   8  21        0.38        5.06     44.05 o 
   3   8  21        0.06       24.28     14.91 o 
   4   8  21       27.60       10.33     24.50 o 
   1   9  21        4.87       -2.27     10.40 o 
   2   9  21        0.26        8.95     15.91 o 
   3   9  21        0.87       22.49     11.01 o 
   0   0  22     6957.24     7084.40     54.30 o 
   1   0  22       29.29       24.64     10.50 o 
   2   0  22        0.34        8.51     23.03 o 
   3   0  22     1336.38     1285.62     19.26 o 
   4   0  22        6.82       31.40     36.47 o 
   5   0  22        6.96      -10.02     10.02 o 
   6   0  22       45.09       39.65     11.62 o 
   7   0  22        2.48      132.97     32.98 o 
   8   0  22       22.64      -12.43     12.43 o 
   1   1  22      193.73      253.49     12.79 o 
   2   1  22     1384.35     1397.43     45.29 o 
   3   1  22       37.75       18.23      7.39 o 
   4   1  22        9.13       18.09     14.63 o 
   5   1  22       28.56       28.36     11.82 o 
   6   1  22      421.89      364.29     21.32 o 
   7   1  22        0.85      -22.28     22.28 o 
   8   1  22        7.80      -13.70     16.25 o 
   0   2  22     1266.03     1388.34     65.17 o 
   1   2  22     2386.15     2497.18     37.63 o 
   2   2  22       14.13       18.87      8.48 o 
   3   2  22       48.15       39.49      7.76 o 
   4   2  22      169.84      111.86     12.51 o 
   5   2  22      455.55      478.09     16.50 o 
   6   2  22       73.42       72.94     22.59 o 
   7   2  22        2.02       15.50     53.36 o 
   8   2  22        3.04       64.91     54.21 o 
   1   3  22        0.03        3.82     12.19 o 
   2   3  22      244.70      260.12     27.81 o 
   3   3  22       28.29       25.41      9.86 o 
   4   3  22      185.10      177.62     11.63 o 
   5   3  22       50.12       25.60     21.11 o 
   6   3  22       45.28       43.47     15.75 o 
   7   3  22       99.12       62.97     16.53 o 
   8   3  22       30.26      259.61    157.03 o 
   0   4  22       19.86       -4.03     16.03 o 
   1   4  22      750.32      740.02     41.47 o 
   2   4  22       86.59      115.82     28.47 o 
   3   4  22     1322.41     1211.10     31.71 o 
   4   4  22       64.05      120.85     22.26 o 
   5   4  22       15.83       -8.96      8.96 o 
   6   4  22       25.56       28.91     33.95 o 
   7   4  22       40.94       42.96     15.93 o 
   1   5  22       15.03       23.71     11.19 o 
   2   5  22       14.86       17.56     26.59 o 
   3   5  22      126.85      121.21     13.32 o 
   4   5  22      122.33      134.88     14.80 o 
   5   5  22       51.25       21.21     10.35 o 
   6   5  22       11.15       31.12     11.74 o 
   7   5  22        0.14       25.08     14.68 o 
   0   6  22       42.42       34.48     18.80 o 
   1   6  22      252.59      261.64     11.76 o 
   2   6  22        4.90        2.03     11.52 o 
   3   6  22      110.70      108.05     14.99 o 
   4   6  22        0.23       29.27     14.84 o 
   5   6  22      408.89      398.40     21.56 o 
   6   6  22      136.63      152.76     22.77 o 
   1   7  22       21.55       61.86     15.14 o 
   2   7  22        5.95      -14.59     14.73 o 
   3   7  22        8.70       34.54     12.69 o 
   4   7  22       50.81       67.08     11.42 o 
   5   7  22       59.59       71.55     31.99 o 
   0   8  22       81.59       80.25     33.01 o 
   1   8  22       51.63       70.95     16.52 o 
   2   8  22       70.99       -0.21     16.56 o 
   3   8  22       30.50       72.07     26.62 o 
   4   8  22        0.06       -3.74     18.36 o 
   1   9  22        2.54       29.67     19.57 o 
   2   9  22        8.73        3.77     23.82 o 
   1   1  23      575.28      592.20     21.65 o 
   2   1  23      929.14      920.51     24.89 o 
   3   1  23       71.47       63.24      8.19 o 
   4   1  23      483.34      453.95     18.09 o 
   5   1  23        3.54        6.19     14.74 o 
   6   1  23       13.38       50.16     13.08 o 
   7   1  23        7.73       17.18     12.91 o 
   8   1  23        1.80       46.70     33.60 o 
   0   2  23      158.83      170.02     12.63 o 
   1   2  23        3.44       37.56     12.99 o 
   2   2  23     1167.52     1194.28     25.87 o 
   3   2  23       48.24       16.70      7.58 o 
   4   2  23       52.90       69.40     18.42 o 
   5   2  23      136.57      111.77     11.09 o 
   6   2  23        0.77       55.11     37.96 o 
   7   2  23       21.59       20.10     21.56 o 
   8   2  23       62.59      130.92     72.86 o 
   1   3  23        1.63       10.08     16.46 o 
   2   3  23       77.20       89.11     10.40 o 
   3   3  23        1.31        5.96      9.72 o 
   4   3  23        0.32       32.54     10.76 o 
   5   3  23       48.47       97.30     48.28 o 
   6   3  23       33.77       26.13     19.95 o 
   7   3  23        1.19       13.08     13.20 o 
   0   4  23       78.54       95.64     19.95 o 
   1   4  23      150.64      150.37     13.27 o 
   2   4  23      185.87      165.89     14.72 o 
   3   4  23        3.72       10.60     11.28 o 
   4   4  23      223.02      232.70     22.43 o 
   5   4  23       24.58       21.60     12.02 o 
   6   4  23       13.96       22.50     13.68 o 
   7   4  23       15.35       65.39     13.59 o 
   1   5  23       19.01       30.96     12.00 o 
   2   5  23        4.09      -11.38     25.08 o 
   3   5  23       57.68       86.17     12.65 o 
   4   5  23      149.95      152.63     20.71 o 
   5   5  23        0.01       -3.95     12.20 o 
   6   5  23        7.98       13.47     13.32 o 
   7   5  23        2.43       48.01     15.16 o 
   0   6  23      105.63      105.04     20.50 o 
   1   6  23        0.43        8.91     11.50 o 
   2   6  23       25.77       11.35     11.41 o 
   3   6  23       68.66       72.35     13.41 o 
   4   6  23        0.07       14.43     16.43 o 
   5   6  23        5.64        3.51     30.61 o 
   6   6  23       17.68        4.00     15.73 o 
   1   7  23        5.14        2.67     10.52 o 
   2   7  23       36.24       11.15     12.24 o 
   3   7  23       29.02       49.45     13.88 o 
   4   7  23      118.36      152.82     15.33 o 
   5   7  23       33.47       93.79     28.73 o 
   0   8  23       42.47       30.90     14.27 o 
   1   8  23        0.00       48.93     22.98 o 
   2   8  23       34.28       28.12     15.94 o 
   3   8  23        7.22       36.26     17.15 o 
   0   0  24    10741.18    11044.57     70.06 o 
   1   0  24      727.98      851.79     17.88 o 
   2   0  24     1115.86     1065.42     32.48 o 
   3   0  24      185.26      147.87     14.88 o 
   4   0  24      496.38      397.68     36.72 o 
   5   0  24      139.42      143.06     14.71 o 
   6   0  24       12.53       14.48     13.10 o 
   7   0  24        0.52       83.79     35.40 o 
   1   1  24        8.08       20.05     11.53 o 
   2   1  24      231.39      251.97     11.86 o 
   3   1  24       98.46      103.54     15.91 o 
   4   1  24       65.61       46.23      7.19 o 
   5   1  24       91.89       76.07     11.10 o 
   6   1  24      243.84      188.55     24.58 o 
   7   1  24        0.31       63.75     24.25 o 
   8   1  24        0.03      109.40     33.93 o 
   0   2  24     1155.76     1267.72     27.71 o 
   1   2  24      129.76      150.83     10.66 o 
   2   2  24     1588.41     1509.11     24.94 o 
   3   2  24      418.35      379.79     23.93 o 
   4   2  24      267.31      229.91     11.93 o 
   5   2  24        0.02       -3.36     11.05 o 
   6   2  24       17.42       35.19     48.08 o 
   7   2  24        2.12       49.67     47.08 o 
   1   3  24      223.02      234.82     15.27 o 
   2   3  24      523.71      496.20     16.12 o 
   3   3  24       36.42       58.55     10.32 o 
   4   3  24      258.03      243.83     12.54 o 
   5   3  24       83.59      134.10     40.84 o 
   6   3  24        8.90       -4.14     10.65 o 
   7   3  24        0.04       13.03     20.60 o 
   0   4  24      609.96      623.03     26.55 o 
   1   4  24      180.96      212.49     19.12 o 
   2   4  24        1.08       -7.28     11.91 o 
   3   4  24      380.81      373.54     24.44 o 
   4   4  24      148.58      144.24     13.01 o 
   5   4  24      201.20      212.22     30.31 o 
   6   4  24       31.33       42.09     27.14 o 
   7   4  24       23.40      126.63     14.05 o 
   1   5  24      291.32      333.87     21.61 o 
   2   5  24        2.12       -2.71     12.36 o 
   3   5  24        8.68       22.82     12.86 o 
   4   5  24        4.02       -5.20     11.75 o 
   5   5  24       40.12       49.80     32.08 o 
   6   5  24      120.50       85.66     30.38 o 
   0   6  24      127.02      104.55     20.92 o 
   1   6  24        2.17        3.78     15.93 o 
   2   6  24       42.50       27.06     12.42 o 
   3   6  24        0.03       37.07     13.97 o 
   4   6  24       40.67       72.51     30.58 o 
   5   6  24        2.48       25.69     34.28 o 
   1   7  24       15.29       25.88     15.59 o 
   2   7  24        0.16      -12.51     12.51 o 
   3   7  24        2.76       21.77     13.49 o 
   4   7  24        8.55       25.76     11.69 o 
   0   8  24        1.33      -15.27     18.40 o 
   1   8  24        3.67       60.10     39.98 o 
   2   8  24        1.51       88.20     16.52 o 
   1   1  25       47.99       53.48     13.87 o 
   2   1  25        0.80        2.85      8.53 o 
   3   1  25       42.61       52.11      9.65 o 
   4   1  25      138.40      142.17      8.31 o 
   5   1  25        1.33       18.12     11.98 o 
   6   1  25       42.60       26.11     17.09 o 
   7   1  25       14.50       88.22     64.70 o 
   0   2  25      640.26      724.11     17.50 o 
   1   2  25      477.05      428.22     13.61 o 
   2   2  25        0.25        8.57      7.41 o 
   3   2  25        6.86       14.06     27.02 o 
   4   2  25        2.03        7.96     14.12 o 
   5   2  25       18.57       21.76     16.39 o 
   6   2  25        5.30       41.16     74.79 o 
   7   2  25       13.76       14.58     48.70 o 
   1   3  25      579.47      581.89     30.92 o 
   2   3  25        4.08        1.72     11.22 o 
   3   3  25        3.32       16.07     17.12 o 
   4   3  25        0.79       43.02     33.83 o 
   5   3  25       58.39       91.41     26.06 o 
   6   3  25       10.90        6.76     22.01 o 
   7   3  25       58.07       67.05     13.33 o 
   0   4  25        0.03      -15.29     19.79 o 
   1   4  25      121.62      119.88     22.26 o 
   2   4  25        4.21      -11.76     11.76 o 
   3   4  25        0.02       39.04     29.44 o 
   4   4  25      138.28      123.41     13.34 o 
   5   4  25       54.36       65.00     40.43 o 
   6   4  25        8.18       -4.10     24.34 o 
   1   5  25        4.26        5.08     12.02 o 
   2   5  25       97.37       74.72     13.23 o 
   3   5  25      380.41      440.24     28.75 o 
   4   5  25       21.55       17.82     12.25 o 
   5   5  25       13.57       35.63     14.60 o 
   6   5  25       23.35       14.89     22.07 o 
   0   6  25       11.26       15.64     18.93 o 
   1   6  25        4.35       13.55     24.83 o 
   2   6  25       19.29        3.17     12.47 o 
   3   6  25       13.19       48.87     25.49 o 
   4   6  25       47.10       64.02     30.85 o 
   5   6  25      124.33      105.21     32.76 o 
   1   7  25        0.02       17.01     23.96 o 
   2   7  25       87.50       92.89     19.23 o 
   3   7  25        0.06      -19.59     29.95 o 
   4   7  25        5.16       23.62     16.49 o 
   0   8  25        1.30      -17.65     17.65 o 
   1   8  25        0.57       84.48     13.00 o 
   0   0  26       96.72      165.26     15.46 o 
   1   0  26      107.51      103.05     13.16 o 
   2   0  26      287.87      334.79     13.29 o 
   3   0  26        8.94        9.89     10.80 o 
   4   0  26       29.35       12.55     20.41 o 
   5   0  26        3.89       12.55      9.40 o 
   6   0  26        9.06       10.55     15.48 o 
   7   0  26        5.66       57.47     31.02 o 
   1   1  26       45.76       64.69      8.02 o 
   2   1  26        0.85       19.54     14.63 o 
   3   1  26       17.55       10.25     11.22 o 
   4   1  26       66.17       78.52     15.46 o 
   5   1  26       69.49       58.48     15.78 o 
   6   1  26       14.80       -9.09      9.86 o 
   7   1  26        3.96       39.47    110.12 o 
   0   2  26      409.55      449.18     18.68 o 
   1   2  26        0.19       12.92     13.76 o 
   2   2  26       22.84       12.84      9.42 o 
   3   2  26       75.89      105.69     48.30 o 
   4   2  26      151.92      145.24     11.62 o 
   5   2  26       33.71       51.11     28.42 o 
   6   2  26        0.16       28.50     56.10 o 
   7   2  26        4.58      -28.93     28.93 o 
   1   3  26      130.05      172.77     39.19 o 
   2   3  26      213.74      206.49     13.41 o 
   3   3  26       45.49       73.34     17.81 o 
   4   3  26        7.59       70.06     44.92 o 
   5   3  26       27.75       49.45     22.47 o 
   6   3  26       12.37       30.73     41.33 o 
   0   4  26      151.95      100.90     20.95 o 
   1   4  26      145.47      131.90     32.12 o 
   2   4  26      116.45       90.65     12.91 o 
   3   4  26       74.68       81.44     31.70 o 
   4   4  26       24.39       20.41     22.21 o 
   5   4  26       13.15       41.75     13.93 o 
   6   4  26        7.54       21.67     22.46 o 
   1   5  26        3.87       17.86     28.20 o 
   2   5  26        0.77      -12.33     12.33 o 
   3   5  26      115.35      157.30     34.99 o 
   4   5  26       26.25       33.61     12.62 o 
   5   5  26        1.08       -3.07     13.73 o 
   0   6  26      333.62      290.09     23.45 o 
   1   6  26        3.41        5.96     18.04 o 
   2   6  26        1.10        7.89     24.20 o 
   3   6  26      285.64      260.37     19.52 o 
   4   6  26        5.25        9.49     11.85 o 
   1   7  26        1.31       47.94     23.93 o 
   2   7  26       49.18       48.74     24.22 o 
   3   7  26        6.02      -12.67     12.67 o 
   1   1  27       30.16       42.18      9.90 o 
   2   1  27        0.96        8.84      7.80 o 
   3   1  27       56.85       32.70      7.48 o 
   4   1  27        0.63        6.36      9.71 o 
   5   1  27        6.23       -5.11     13.04 o 
   6   1  27        2.71       36.33     34.44 o 
   0   2  27       17.28        7.45     10.44 o 
   1   2  27      152.10      159.95     10.62 o 
   2   2  27      238.71      230.15     11.21 o 
   3   2  27       12.59       23.40     13.84 o 
   4   2  27       18.49        9.35      9.95 o 
   5   2  27        0.04        3.42     20.91 o 
   6   2  27        0.61       73.46     39.94 o 
   1   3  27       40.70       77.85     25.25 o 
   2   3  27       30.60       51.90     12.17 o 
   3   3  27       85.15       93.54     33.08 o 
   4   3  27       57.31      115.27     38.04 o 
   5   3  27        5.58       -9.11     20.36 o 
   6   3  27        5.81       59.39     38.81 o 
   0   4  27       76.81       47.73     19.14 o 
   1   4  27        0.26       21.42     30.61 o 
   2   4  27        3.90       -1.07     36.16 o 
   3   4  27      149.26      159.63     30.20 o 
   4   4  27       52.68       50.31     12.88 o 
   1   5  27      135.97      158.24     43.25 o 
   2   5  27       26.58       34.73     30.81 o 
   3   5  27        0.74        3.28     12.47 o 
   4   5  27        2.39        9.24     14.88 o 
   5   5  27       32.88       -8.80     14.35 o 
   0   6  27        1.79      -18.60     18.60 o 
   1   6  27       63.34      106.43     35.82 o 
   2   6  27        3.47      -10.46     17.69 o 
   3   6  27       21.00        5.56     15.74 o 
   4   6  27       38.37       86.99     16.54 o 
   1   7  27       23.38       71.87     14.45 o 
   2   7  27       12.08       -2.71     12.99 o 
   0   0  28        0.19       51.93     14.72 o 
   1   0  28       83.06       55.19     11.66 o 
   2   0  28      117.26       97.49     18.59 o 
   3   0  28       88.45       89.68     21.37 o 
   4   0  28        0.78       26.73     13.32 o 
   5   0  28        3.43       13.98     23.38 o 
   6   0  28        0.08       37.46     40.27 o 
   1   1  28       15.09       13.08     10.74 o 
   2   1  28        0.00       12.28     17.93 o 
   3   1  28       24.14       17.51     13.12 o 
   4   1  28        3.15        4.45     10.80 o 
   5   1  28        0.03       10.41     24.49 o 
   6   1  28       36.87       58.66     51.07 o 
   0   2  28       60.64       61.50     12.73 o 
   1   2  28        8.72        6.64      9.29 o 
   2   2  28       23.40       44.41     10.27 o 
   4   2  28       14.42       38.48     17.91 o 
   5   2  28       35.54       34.60     41.53 o 
   6   2  28       19.66       98.42     48.19 o 
   1   3  28      141.39      195.70     38.94 o 
   2   3  28       13.62       13.67     11.54 o 
   4   3  28        1.95       49.51     14.67 o 
   5   3  28        3.87        1.41     23.78 o 
   0   4  28      245.75      241.39     19.66 o 
   1   4  28       41.44       63.00     20.51 o 
   2   4  28       25.89       19.94     14.61 o 
   3   4  28        6.40      -12.16     12.16 o 
   4   4  28        3.82       42.36     18.23 o 
   1   5  28        5.14       36.27     18.36 o 
   2   5  28       76.20       55.37     12.90 o 
   3   5  28        3.83      -12.63     12.63 o 
   4   5  28       15.29       42.30     38.41 o 
   0   6  28       13.05       13.99     17.89 o 
   1   6  28        0.01       65.58     22.33 o 
   2   6  28       57.32       53.19     14.50 o 
   3   6  28        0.00       -8.02     21.95 o 
   1   1  29       96.07      134.77     14.37 o 
   2   1  29        7.65       33.79     19.50 o 
   3   1  29        2.60       -7.27      7.27 o 
   4   1  29        1.12       17.47     35.39 o 
   5   1  29       23.84       -2.64     40.23 o 
   0   2  29        1.02        4.88     13.73 o 
   1   2  29        5.79        7.50     13.43 o 
   2   2  29        2.50       26.88     15.28 o 
   3   2  29        1.77      -19.95     19.95 o 
   4   2  29        9.27       27.23     33.01 o 
   5   2  29        8.86       50.48     66.42 o 
   1   3  29       56.63      112.46     13.45 o 
   2   3  29        5.81       -8.12     23.35 o 
   3   3  29        5.83      -13.88     13.88 o 
   4   3  29       37.42       84.72     12.94 o 
   5   3  29       12.97       -7.56     13.91 o 
   0   4  29       63.63       46.19     15.51 o 
   1   4  29        4.11       40.77     13.12 o 
   2   4  29       31.65       17.77     11.86 o 
   3   4  29        2.65      -20.88     20.88 o 
   4   4  29        1.16       33.29     13.57 o 
   1   5  29       12.37       55.38     27.53 o 
   2   5  29        4.84      -10.27     23.10 o 
   3   5  29        8.84      -10.70     20.97 o 
   0   6  29       99.30       98.66     20.44 o 
   1   6  29        0.67       29.26     29.57 o 
   0   0  30        0.02       30.47     16.80 o 
   1   0  30        6.50       -0.87     10.64 o 
   2   0  30      180.01      196.55     45.38 o 
   3   0  30       65.99       91.28     22.24 o 
   5   0  30      196.35      268.93     48.47 o 
   1   1  30       72.84       66.46     21.46 o 
   2   1  30        4.07       23.89      9.06 o 
   3   1  30       27.16       78.26     42.83 o 
   4   1  30        6.98       -1.28     20.40 o 
   5   1  30        5.23       69.84     27.93 o 
   0   2  30      159.85      209.55     18.19 o 
   1   2  30        0.00        8.54     15.14 o 
   2   2  30        4.01       33.48     24.10 o 
   3   2  30        2.53       12.23     13.37 o 
   4   2  30       15.11       11.60     10.13 o 
   5   2  30        1.37       79.45     63.75 o 
   1   3  30        0.37       39.10     13.23 o 
   2   3  30        3.47       -4.62     34.84 o 
   3   3  30        3.05       11.16     14.02 o 
   4   3  30       27.52       71.05     14.17 o 
   0   4  30        8.53        2.06     14.85 o 
   1   4  30        2.09       49.84     12.99 o 
   2   4  30       14.78       27.23     18.83 o 
   3   4  30        5.40      -14.47     14.64 o 
   1   5  30       58.22      123.03     14.71 o 
   2   5  30        3.10      -12.63     12.63 o 
   1   1  31        1.61       58.23     25.10 o 
   2   1  31       41.50       73.70     30.85 o 
   3   1  31       16.63       -7.23     18.20 o 
   4   1  31       34.99        1.63     22.67 o 
   0   2  31        3.76       59.00     16.84 o 
   1   2  31       27.85        6.60     16.04 o 
   2   2  31        0.41       18.93     29.96 o 
   3   2  31       15.41       33.87     15.30 o 
   4   2  31       23.60       -3.61     32.38 o 
   1   3  31        3.08       -6.71     12.14 o 
   2   3  31        1.05        9.97     31.72 o 
   3   3  31        4.30       65.89     15.88 o 
   0   4  31        3.71       -0.87     16.52 o 
   1   4  31        5.63        8.48     12.18 o 
   2   4  31        0.86       25.27     12.49 o 
   0   0  32       75.03       53.26     15.29 o 
   1   0  32       40.70       61.43     23.94 o 
   2   0  32        1.03       53.54     15.47 o 
   3   0  32       58.14      129.59     56.27 o 
   1   1  32       10.85       61.54     33.74 o 
   2   1  32        0.82      107.34     16.82 o 
   3   1  32       12.56        4.46     11.31 o 
   0   2  32       13.54      115.59     18.02 o 
   1   2  32       25.27      -15.42     15.42 o 
   2   2  32        0.01       67.63     17.01 o 
   3   2  32       72.96       51.21     12.39 o 
   1   3  32       29.37       -2.50     17.80 o 
   2   3  32        0.00       39.98     21.98 o 
   0   4  32       22.17       63.52     17.36 o 
   1   1  33       12.27        3.60      9.08 o 
   2   1  33        0.06       12.40     19.64 o 
   0   2  33       23.33      140.17     19.25 o 
                                                 
